# Supplementary material for: Age Related Patterns of Disease and Mortality in Hospitalised Adults in Malawi
Source: PLoS One. 2017 Jan 18;12(1):e0168368. doi: 10.1371/journal.pone.0168368 (PMC5242517; doi:10.1371/journal.pone.0168368)
Supplement: S2 File — (XLS) [file pone.0168368.s002.xls]

## Sheet: tb
primdx1	primdx2	secdx1	secdx2	sum_dx
TUBERCULOSIS DISSEMINATED				1
TUBERCULOSIS DISSEMINATED				1
TUBERCULOSIS DISSEMINATED				1
TUBERCULOSIS PULMONARY				1
TUBERCULOSIS DISSEMINATED		ANAEMIA NORMOCYTIC CHRONIC DISEASE		1
TUBERCULOSIS PULMONARY		PNEUMOCYSTIC CARINII PNEUMONIA		1
TUBERCULOSIS SPINAL				1
TUBERCULOSIS PULMONARY				1
TUBERCULOSIS DISSEMINATED				1
TUBERCULOSIS MILIARY				1
TUBERCULOSIS DISSEMINATED				1
TUBERCULOSIS DISSEMINATED				1
TUBERCULOSIS PULMONARY				1
TUBERCULOSIS DISSEMINATED	TUBERCULOSIS TUBERCULOUS PERICARDITIS	ANAEMIA MACROCYTIC B12 DEFICIENCY	ANAEMIA MACROCYTIC FOLATE DEFICIENCY	1
TUBERCULOSIS PULMONARY				1
TUBERCULOSIS DISSEMINATED				1
TUBERCULOSIS PULMONARY				1
TUBERCULOSIS PULMONARY				1
TUBERCULOSIS RELAPSE				1
TUBERCULOSIS DISSEMINATED				1
PNEUMONIA OTHER		TUBERCULOSIS DISSEMINATED		1
TUBERCULOSIS DISSEMINATED				1
TUBERCULOSIS PULMONARY				1
TUBERCULOSIS PULMONARY				1
TUBERCULOSIS DISSEMINATED				1
TUBERCULOSIS PULMONARY				1
PNEUMONIA SUPERIMPOSED ON PTB				1
PNEUMONIA LOBAR		TUBERCULOSIS PULMONARY		1
TUBERCULOSIS MILIARY				1
TUBERCULOSIS DISSEMINATED				1
TUBERCULOSIS PULMONARY				1
TUBERCULOSIS DISSEMINATED				1
TUBERCULOSIS DISSEMINATED				1
TUBERCULOSIS PULMONARY				1
TUBERCULOSIS PULMONARY				1
TUBERCULOSIS PULMONARY				1
TUBERCULOSIS OTHER				1
TUBERCULOSIS PULMONARY				1
TUBERCULOSIS PULMONARY				1
TUBERCULOSIS PULMONARY				1
TUBERCULOSIS PULMONARY				1
TUBERCULOSIS OTHER				1
TUBERCULOSIS DISSEMINATED				1
TUBERCULOSIS PULMONARY				1
TUBERCULOSIS PULMONARY				1
TUBERCULOSIS PULMONARY				1
TUBERCULOSIS DISSEMINATED				1
TUBERCULOSIS PULMONARY				1
TUBERCULOSIS MILIARY				1
TUBERCULOSIS PULMONARY				1
MENINGITIS BACTERIAL CLINICAL	MENINGITIS CRYPTOCOCCAL			1
TUBERCULOSIS PULMONARY				1
TUBERCULOSIS PULMONARY				1
TUBERCULOSIS PULMONARY				1
TUBERCULOSIS DISSEMINATED				1
TUBERCULOSIS DISSEMINATED				1
TUBERCULOSIS PULMONARY				1
TUBERCULOSIS DISSEMINATED				1
TUBERCULOSIS PULMONARY				1
TUBERCULOSIS PULMONARY				1
TUBERCULOSIS TUBERCULOUS MENINGITIS				1
TUBERCULOSIS PULMONARY				1
M D R	TUBERCULOSIS			1
TUBERCULOSIS DISSEMINATED				1
TUBERCULOSIS PULMONARY				1
PNEUMONIA LOBAR		TUBERCULOSIS PULMONARY		1
TUBERCULOSIS DISSEMINATED				1
TUBERCULOSIS DISSEMINATED				1
TUBERCULOSIS DISSEMINATED				1
SEPSIS NTS ISOLATED		TUBERCULOSIS DISSEMINATED		1
TUBERCULOSIS MILIARY				1
TUBERCULOSIS PULMONARY				1
PNEUMONIA PNEUMOCYSTIS	TUBERCULOSIS PULMONARY			1
TUBERCULOSIS PULMONARY				1
TUBERCULOSIS TUBERCULOUS MENINGITIS				1
TUBERCULOSIS DISSEMINATED				1
TUBERCULOSIS PULMONARY				1
TUBERCULOSIS DISSEMINATED				1
TUBERCULOSIS SPINAL				1
TUBERCULOSIS DISSEMINATED				1
TUBERCULOSIS TUBERCULOMA				1
TUBERCULOSIS DISSEMINATED				1
TUBERCULOSIS DISSEMINATED		ANAEMIA MICROCYTIC CHRONIC DISEASE		1
TUBERCULOSIS OTHER				1
TUBERCULOSIS MILIARY		PNEUMOCYSTIC CARINII PNEUMONIA		1
TUBERCULOSIS PULMONARY				1
TUBERCULOSIS DISSEMINATED				1
TUBERCULOSIS DISSEMINATED				1
TUBERCULOSIS PULMONARY				1
TUBERCULOSIS DISSEMINATED				1
TUBERCULOSIS DISSEMINATED				1
TUBERCULOSIS MDR				1
TUBERCULOSIS PULMONARY		ASTHMA INFECTIVE EXACERBATION		1
TUBERCULOSIS DISSEMINATED				1
TUBERCULOSIS MILIARY				1
TUBERCULOSIS DISSEMINATED				1
TUBERCULOSIS OTHER				1
TUBERCULOSIS PULMONARY				1
TUBERCULOSIS DISSEMINATED				1
SEPSIS CLINICAL	TUBERCULOSIS PULMONARY			1
TUBERCULOSIS ADENITIS		ANAEMIA NORMOCYTIC CHRONIC DISEASE		1
TUBERCULOSIS PULMONARY				1
TUBERCULOSIS DISSEMINATED				1
PNEUMONIA ATYPICAL		TUBERCULOSIS PULMONARY		1
TUBERCULOSIS PULMONARY				1
TUBERCULOSIS DISSEMINATED		MENINGITIS CRYPTOCOCCAL		1
TUBERCULOSIS DISSEMINATED				1
PNEUMONIA LOBAR		TUBERCULOSIS PULMONARY		1
TUBERCULOSIS PULMONARY				1
TUBERCULOSIS SPINAL				1
TUBERCULOSIS RELAPSE				1
TUBERCULOSIS PULMONARY				1
TUBERCULOSIS PULMONARY				1
TUBERCULOSIS EPTB				1
TUBERCULOSIS PULMONARY				1
TUBERCULOSIS SPINAL				1
TUBERCULOSIS EPTB				1
TUBERCULOSIS PULMONARY				1
TUBERCULOSIS PULMONARY				1
TUBERCULOSIS PULMONARY				1
PNEUMONIA BRONCHOPNEUMONIA		TUBERCULOSIS PULMONARY		1
PNEUMONIA OTHER	TUBERCULOSIS DISSEMINATED			1
PNEUMONIA LOBAR		TUBERCULOSIS PULMONARY		1
TUBERCULOSIS PULMONARY				1
TUBERCULOSIS DISSEMINATED				1
TUBERCULOSIS DISSEMINATED				1
TUBERCULOSIS OTHER				1
TUBERCULOSIS PULMONARY				1
TUBERCULOSIS DISSEMINATED				1
TUBERCULOSIS PULMONARY				1
PNEUMONIA LOBAR		TUBERCULOSIS PULMONARY		1
TUBERCULOSIS DISSEMINATED				1
TUBERCULOSIS PULMONARY				1
TUBERCULOSIS PULMONARY				1
ANAEMIA MICROCYTIC CHRONIC DISEASE		TUBERCULOSIS DISSEMINATED		1
TUBERCULOSIS DISSEMINATED				1
TUBERCULOSIS PULMONARY				1
TUBERCULOSIS DISSEMINATED				1
TUBERCULOSIS DISSEMINATED				1
TUBERCULOSIS PULMONARY				1
TUBERCULOSIS SPINAL				1
TUBERCULOSIS PULMONARY				1
TUBERCULOSIS RELAPSE				1
TUBERCULOSIS DISSEMINATED				1
TUBERCULOSIS DISSEMINATED				1
TUBERCULOSIS PULMONARY				1
TUBERCULOSIS MILIARY				1
TUBERCULOSIS PULMONARY				1
TUBERCULOSIS DISSEMINATED				1
TUBERCULOSIS DISSEMINATED				1
PNEUMONIA LOBAR		TUBERCULOSIS PULMONARY		1
TUBERCULOSIS PULMONARY				1
TUBERCULOSIS DISSEMINATED				1
TUBERCULOSIS DISSEMINATED		CANDIDIASIS OESOPHAGEAL		1
MENINGITIS SUB-ACUTE PRESUMED TUBERCULOSIS				1
TUBERCULOSIS TUBERCULOUS PERICARDITIS				1
TUBERCULOSIS PULMONARY				1
TUBERCULOSIS PLEURAL EFFUSSION				1
TUBERCULOSIS PULMONARY				1
TUBERCULOSIS OTHER				1
PNEUMOCYSTIC CARINII PNEUMONIA		TUBERCULOSIS OTHER		1
TUBERCULOSIS DISSEMINATED		ANAEMIA NORMOCYTIC CHRONIC DISEASE		1
TUBERCULOSIS EXTRA PULMONARY				1
TUBERCULOSIS DISSEMINATED				1
TUBERCULOSIS OTHER				1
TUBERCULOSIS DISSEMINATED				1
TUBERCULOSIS TUBERCULOUS MENINGITIS				1
TUBERCULOSIS PULMONARY				1
BRONCHIECTASIS		TUBERCULOSIS RELEPSE		1
TUBERCULOSIS PULMONARY				1
TUBERCULOSIS PULMONARY				1
TUBERCULOSIS PULMONARY				1
ADVANCED HIV AIDS	TUBERCULOSIS PULMONARY			1
TUBERCULOSIS PULMONARY				1
TUBERCULOSIS PULMONARY		SEPSIS CLINICAL		1
TUBERCULOSIS PULMONARY				1
TUBERCULOSIS DISSEMINATED				1
TUBERCULOSIS PULMONARY				1
TUBERCULOSIS PULMONARY				1
TUBERCULOSIS EXTRA PULMONARY				1
TUBERCULOSIS OTHER				1
TUBERCULOSIS PULMONARY				1
TUBERCULOSIS DISSEMINATED				1
TUBERCULOSIS PULMONARY				1
TUBERCULOSIS RELAPSE				1
TUBERCULOSIS RELAPSE				1
TUBERCULOSIS DISSEMINATED				1
PNEUMONIA OTHER		TUBERCULOSIS OTHER		1
TUBERCULOSIS SPINAL				1
TUBERCULOSIS DISSEMINATED				1
TUBERCULOSIS DISSEMINATED				1
TUBERCULOSIS PULMONARY				1
TUBERCULOSIS PULMONARY				1
TUBERCULOSIS PULMONARY				1
TUBERCULOSIS PULMONARY				1
TUBERCULOSIS DISSEMINATED				1
TUBERCULOSIS PULMONARY				1
TUBERCULOSIS PULMONARY				1
TUBERCULOSIS TUBERCULOUS MENINGITIS				1
TUBERCULOSIS PULMONARY				1
TUBERCULOSIS PULMONARY				1
TUBERCULOSIS DISSEMINATED				1
TUBERCULOSIS OTHER				1
TUBERCULOSIS PULMONARY				1
TUBERCULOSIS PULMONARY		JAUNDICE		1
PNEUMONIA BRONCHOPNEUMONIA		TUBERCULOSIS PULMONARY		1
TUBERCULOSIS PULMONARY				1
PNEUMONIA ATYPICAL	TUBERCULOSIS PULMONARY			1
TUBERCULOSIS PULMONARY		PNEUMONIA OTHER		1
TUBERCULOSIS DISSEMINATED				1
TUBERCULOSIS OTHER				1
PNEUMONIA OTHER		TUBERCULOSIS PULMONARY		1
TUBERCULOSIS DISSEMINATED				1
TUBERCULOSIS DISSEMINATED				1
PNEUMONIA OTHER		TUBERCULOSIS PULMONARY		1
TUBERCULOSIS PULMONARY				1
TUBERCULOSIS DISSEMINATED		PNEUMONIA OTHER		1
TUBERCULOSIS PULMONARY				1
TUBERCULOSIS PULMONARY				1
TUBERCULOSIS PULMONARY				1
TUBERCULOSIS PULMONARY				1
TUBERCULOSIS MILIARY				1
TUBERCULOSIS PULMONARY				1
TUBERCULOSIS PULMONARY				1
TUBERCULOSIS PULMONARY				1
TUBERCULOSIS PULMONARY				1
TUBERCULOSIS DISSEMINATED				1
OTHER	TUBERCULOSIS TUBERCULOUS MENINGITIS			1
TUBERCULOSIS PULMONARY				1
TUBERCULOSIS PULMONARY				1
TUBERCULOSIS DISSEMINATED				1
TUBERCULOSIS DISSEMINATED				1
TUBERCULOSIS PULMONARY				1
TUBERCULOSIS ABDOMINAL				1
TUBERCULOSIS PULMONARY				1
TUBERCULOSIS DISSEMINATED				1
TUBERCULOSIS ABDOMINAL				1
TUBERCULOSIS DISSEMINATED		ANAEMIA;NORMOCYTIC OTHER		1
MENINGITIS SUB-ACUTE PRESUMED TUBERCULOSIS				1
TUBERCULOSIS DISSEMINATED				1
TUBERCULOSIS PULMONARY				1
TUBERCULOSIS PULMONARY				1
TUBERCULOSIS PULMONARY				1
TUBERCULOSIS PULMONARY				1
TUBERCULOSIS TUBERCULOUS MENINGITIS				1
TUBERCULOSIS DISSEMINATED		MENINGITIS BACTERIAL CLINICAL		1
TUBERCULOSIS PULMONARY				1
TUBERCULOSIS PULMONARY				1
TUBERCULOSIS PULMONARY				1
TUBERCULOSIS RELAPSE PULMONALE				1
TUBERCULOSIS PULMONARY				1
TUBERCULOSIS PULMONARY				1
TUBERCULOSIS OTHER				1
TUBERCULOSIS DISSEMINATED		PNEUMONIA		1
TUBERCULOSIS SPINAL				1
TUBERCULOSIS PULMONARY				1
TUBERCULOSIS DISSEMINATED				1
TUBERCULOSIS DISSEMINATED				1
TUBERCULOSIS MILIARY				1
TUBERCULOSIS DISSEMINATED				1
TUBERCULOSIS TUBERCULOUS MENINGITIS				1
SEPSIS NTS ISOLATED		TUBERCULOSIS MILIARY		1
TUBERCULOSIS DISSEMINATED				1
TUBERCULOSIS TUBERCULOUS MENINGITIS				1
TUBERCULOSIS PULMONARY				1
TUBERCULOSIS PULMONARY				1
TUBERCULOSIS SPINAL	TUBERCULOSIS TUBERCULOUS MENINGITIS			1
TUBERCULOSIS DISSEMINATED				1
TUBERCULOSIS DISSEMINATED				1
TUBERCULOSIS TUBERCULOUS MENINGITIS				1
PNEUMONIA ASPIRATION		TUBERCULOSIS PULMONARY		1
TUBERCULOSIS PULMONARY				1
TUBERCULOSIS ABDOMINAL	TUBERCULOSIS DISSEMINATED			1
TUBERCULOSIS TUBERCULOUS MENINGITIS				1
TUBERCULOSIS PULMONARY				1
ANAEMIA NORMOCYTIC UNKNOWN	TUBERCULOSIS DISSEMINATED			1
TUBERCULOSIS PULMONARY				1
TUBERCULOSIS DISSEMINATED				1
SEPSIS CLINICAL		TUBERCULOSIS PULMONARY		1
TUBERCULOSIS DISSEMINATED				1
TUBERCULOSIS PULMONARY				1
TUBERCULOSIS PULMONARY				1
TUBERCULOSIS DISSEMINATED				1
MENINGITIS SUB-ACUTE PRESUMED TUBERCULOSIS				1
TUBERCULOSIS ABDOMINAL				1
CANDIDIASIS OESOPHAGEAL		PLEURAL EFFUSION PRESUMED TUBERCULOUS		1
TUBERCULOSIS PULMONARY				1
TUBERCULOSIS PULMONARY		PNEUMONIA BACTERIAL		1
TUBERCULOSIS PULMONARY				1
TUBERCULOSIS PULMONARY				1
TUBERCULOSIS PULMONARY				1
TUBERCULOSIS PULMONARY				1
TUBERCULOSIS PULMONARY				1
TUBERCULOSIS DISSEMINATED				1
TUBERCULOSIS DISSEMINATED				1
ANAEMIA;UNKNOWN SEVERE		TUBERCULOSIS DISSEMINATED		1
TUBERCULOSIS DISSEMINATED				1
TUBERCULOSIS DISSEMINATED				1
TUBERCULOSIS TUBERCULOUS MENINGITIS				1
MENINGITIS SUB-ACUTE PRESUMED TUBERCULOSIS		HYPOGLYCAEMIA		1
TUBERCULOSIS DISSEMINATED				1
TUBERCULOSIS TUBERCULOUS MENINGITIS				1
TUBERCULOSIS PULMONARY				1
TUBERCULOSIS DISSEMINATED				1
TUBERCULOSIS MILIARY				1
TUBERCULOSIS PULMONARY				1
TUBERCULOSIS PULMONARY				1
TUBERCULOSIS DISSEMINATED				1
TUBERCULOSIS DISSEMINATED				1
TUBERCULOSIS PULMONARY				1
TUBERCULOSIS DISSEMINATED				1
TUBERCULOSIS TUBERCULOUS MENINGITIS				1
TUBERCULOSIS DISSEMINATED				1
SEPSIS CLINICAL	TUBERCULOSIS PULMONARY	MENINGITIS BACTERIAL CLINICAL		1
TUBERCULOSIS PULMONARY				1
TUBERCULOSIS TUBERCULOUS PERICARDITIS				1
TUBERCULOSIS DISSEMINATED				1
TUBERCULOSIS DISSEMINATED	TUBERCULOSIS MILIARY			1
TUBERCULOSIS DISSEMINATED		PNEUMONIA		1
TUBERCULOSIS TUBERCULOUS PERICARDITIS		PNEUMONIA LOBAR		1
TUBERCULOSIS ABDOMINAL				1
TUBERCULOSIS TUBERCULOUS MENINGITIS				1
TUBERCULOSIS DISSEMINATED				1
TUBERCULOSIS PULMONARY				1
TUBERCULOSIS PULMONARY				1
TUBERCULOSIS DISSEMINATED				1
TUBERCULOSIS TUBERCULOUS MENINGITIS				1
TUBERCULOSIS PULMONARY				1
TUBERCULOSIS PULMONARY				1
TUBERCULOSIS PULMONARY				1
TUBERCULOSIS PULMONARY				1
TUBERCULOSIS PULMONARY				1
PLEURAL EFFUSION PARA-PNEUMONIC		TUBERCULOSIS PULMONARY		1
TUBERCULOSIS DISSEMINATED				1
TUBERCULOSIS PULMONARY				1
TUBERCULOSIS PULMONARY				1
TUBERCULOSIS DISSEMINATED				1
TUBERCULOSIS PULMONARY				1
MENINGITIS SUB-ACUTE PRESUMED TUBERCULOSIS				1
TUBERCULOSIS DISSEMINATED				1
TUBERCULOSIS PULMONARY				1
PNEUMONIA BRONCHOPNEUMONIA		TUBERCULOSIS PULMONARY		1
TUBERCULOSIS RELAPSE				1
TUBERCULOSIS DISSEMINATED				1
TUBERCULOSIS PULMONARY				1
TUBERCULOSIS RELAPSE				1
TUBERCULOSIS DISSEMINATED				1
TUBERCULOSIS PULMONARY				1
TUBERCULOSIS PULMONARY				1
TUBERCULOSIS DISSEMINATED				1
MENINGITIS SUB-ACUTE PRESUMED TUBERCULOSIS				1
MENINGITIS SUB-ACUTE PRESUMED TUBERCULOSIS				1
TUBERCULOSIS PULMONARY				1
PNEUMONIA LOBAR		TUBERCULOSIS PULMONARY		1
TUBERCULOSIS TUBERCULOUS MENINGITIS				1
TUBERCULOSIS PULMONARY				1
TUBERCULOSIS TUBERCULOUS PERICARDITIS				1
TUBERCULOSIS PULMONARY				1
TUBERCULOSIS PULMONARY				1
TUBERCULOSIS TUBERCULOUS MENINGITIS				1
MENINGITIS SUB-ACUTE PRESUMED TUBERCULOSIS				1
TUBERCULOSIS DISSEMINATED				1
TUBERCULOSIS PULMONARY				1
TUBERCULOSIS PULMONARY				1
TUBERCULOSIS PULMONARY		SEPSIS S PNEUMONIAE ISOLATED		1
TUBERCULOSIS DISSEMINATED				1
TUBERCULOSIS PULMONARY				1
TUBERCULOSIS DISSEMINATED				1
TUBERCULOSIS TUBERCULOUS PERICARDITIS				1
TUBERCULOSIS ABDOMINAL				1
TUBERCULOSIS PULMONARY				1
TUBERCULOSIS MILIARY				1
PLEURAL EFFUSION PRESUMED TUBERCULOUS				1
TUBERCULOSIS PULMONARY		JAUNDICE		1
TUBERCULOSIS TUBERCULOUS MENINGITIS				1
TUBERCULOSIS PULMONARY		PNEUMONIA		1
TUBERCULOSIS PULMONARY				1
TUBERCULOSIS PULMONARY				1
TUBERCULOSIS PULMONARY				1
TUBERCULOSIS ABDOMINAL				1
TUBERCULOSIS PULMONARY				1
TUBERCULOSIS DISSEMINATED				1
TUBERCULOSIS DISSEMINATED				1
TUBERCULOSIS PULMONARY				1
TUBERCULOSIS PULMONARY				1
TUBERCULOSIS DISSEMINATED				1
TUBERCULOSIS PULMONARY				1
TUBERCULOSIS PERICARDITIS				1
TUBERCULOSIS PULMONARY				1
TUBERCULOSIS DISSEMINATED				1
TUBERCULOSIS DISSEMINATED				1
TUBERCULOSIS PULMONARY				1
TUBERCULOSIS PULMONARY				1
TUBERCULOSIS MILIARY				1
TUBERCULOSIS PULMONARY				1
TUBERCULOSIS PULMONARY				1
TUBERCULOSIS ABDOMINAL				1
TUBERCULOSIS PULMONARY				1
TUBERCULOSIS PULMONARY				1
TUBERCULOSIS ABDOMINAL				1
TUBERCULOSIS DISSEMINATED				1
PNEUMONIA SEVERE		TUBERCULOSIS PULMONARY		1
TUBERCULOSIS DISSEMINATED				1
TUBERCULOSIS PULMONARY				1
MENINGITIS OTHER		TUBERCULOSIS PULMONARY		1
TUBERCULOSIS PULMONARY				1
TUBERCULOSIS PULMONARY		SEPSIS CLINICAL		1
TUBERCULOSIS PULMONARY				1
TUBERCULOSIS PULMONARY				1
MENINGITIS SUB-ACUTE PRESUMED TUBERCULOSIS				1
TUBERCULOSIS DISSEMINATED		ANAEMIA UNKNOWN CHRONIC DISEASE		1
TUBERCULOSIS MILIARY				1
TUBERCULOSIS DISSEMINATED				1
TUBERCULOSIS PULMONARY				1
TUBERCULOSIS DISSEMINATED				1
TUBERCULOSIS DISSEMINATED				1
TUBERCULOSIS DISSEMINATED				1
TUBERCULOSIS DISSEMINATED				1
TUBERCULOSIS ABDOMINAL		SEPSIS NTS ISOLATED		1
TUBERCULOSIS DISSEMINATED				1
TUBERCULOSIS PULMONARY				1
TUBERCULOSIS ABDOMINAL	TUBERCULOSIS DISSEMINATED			1
TUBERCULOSIS TUBERCULOUS MENINGITIS				1
TUBERCULOSIS PULMONARY				1
TUBERCULOSIS OTHER				1
TUBERCULOSIS DISSEMINATED				1
MENINGITIS SUB-ACUTE PRESUMED TUBERCULOSIS				1
TUBERCULOSIS DISSEMINATED	TUBERCULOSIS PULMONARY			1
TUBERCULOSIS PULMONARY				1
TUBERCULOSIS PULMONARY				1
TUBERCULOSIS PULMONARY				1
TUBERCULOSIS DISSEMINATED				1
TUBERCULOSIS TUBERCULOUS MENINGITIS				1
TUBERCULOSIS PULMONARY				1
TUBERCULOSIS TUBERCULOUS MENINGITIS				1
TUBERCULOSIS TUBERCULOUS MENINGITIS				1
TUBERCULOSIS PULMONARY				1
TUBERCULOSIS TUBERCULOUS MENINGITIS				1
MENINGITIS BACTERIAL CLINICAL	MENINGITIS CRYPTOCOCCAL			1
TUBERCULOSIS DISSEMINATED				1
TUBERCULOSIS TUBERCULOUS MENINGITIS				1
TUBERCULOSIS PULMONARY				1
TUBERCULOSIS PULMONARY				1
TUBERCULOSIS ABDOMINAL				1
MENINGITIS BACTERIAL CLINICAL	MENINGITIS CRYPTOCOCCAL			1
MENINGITIS SUB-ACUTE PRESUMED TUBERCULOSIS				1
SEPSIS CLINICAL		TUBERCULOSIS PULMONARY		1
TUBERCULOSIS TUBERCULOUS MENINGITIS				1
TUBERCULOSIS ABDOMINAL				1
TUBERCULOSIS OTHER				1
TUBERCULOSIS DISSEMINATED				1
TUBERCULOSIS DISSEMINATED				1
TUBERCULOSIS DISSEMINATED				1
TUBERCULOSIS DISSEMINATED				1
TUBERCULOSIS DISSEMINATED				1
TUBERCULOSIS PULMONARY				1
TUBERCULOSIS PULMONARY				1
TUBERCULOSIS DISSEMINATED				1
SEPSIS CLINICAL		TUBERCULOSIS DISSEMINATED		1
TUBERCULOSIS DISSEMINATED				1
TUBERCULOSIS PULMONARY				1
TUBERCULOSIS PULMONARY				1
TUBERCULOSIS DISSEMINATED				1
TUBERCULOSIS TUBERCULOUS MENINGITIS				1
MENINGITIS BACTERIAL CLINICAL	MENINGITIS CRYPTOCOCCAL			1
TUBERCULOSIS DISSEMINATED				1
TUBERCULOSIS PULMONARY				1
TUBERCULOSIS TUBERCULOUS MENINGITIS				1
TUBERCULOSIS DISSEMINATED				1
TUBERCULOSIS PULMONARY				1
TUBERCULOSIS PULMONARY				1
TUBERCULOSIS PULMONARY				1
TUBERCULOSIS DISSEMINATED				1
TUBERCULOSIS DISSEMINATED				1
TUBERCULOSIS PULMONARY				1
TUBERCULOSIS PULMONARY				1
TUBERCULOSIS DISSEMINATED				1
PNEUMONIA		TUBERCULOSIS PULMONARY		1
MENINGITIS SUB-ACUTE PRESUMED TUBERCULOSIS	MENINGITIS VIRAL			1
TUBERCULOSIS PULMONARY				1
TUBERCULOSIS ABDOMINAL				1
TUBERCULOSIS PULMONARY				1
TUBERCULOSIS PULMONARY				1
TUBERCULOSIS DISSEMINATED				1
TUBERCULOSIS PULMONARY				1
TUBERCULOSIS DISSEMINATED				1
TUBERCULOSIS DISSEMINATED				1
TUBERCULOSIS PULMONARY				1
TUBERCULOSIS PULMONARY				1
TUBERCULOSIS DISSEMINATED				1
TUBERCULOSIS PULMONARY				1
TUBERCULOSIS PULMONARY				1
TUBERCULOSIS PULMONARY				1
TUBERCULOSIS PULMONARY				1
ANAEMIA;UNKNOWN H I V	TUBERCULOSIS DISSEMINATED			1
TUBERCULOSIS DISSEMINATED				1
MENINGITIS SUB-ACUTE PRESUMED TUBERCULOSIS				1
TUBERCULOSIS DISSEMINATED				1
DYSPHAGIA		TUBERCULOSIS PULMONARY		1
TUBERCULOSIS PULMONARY				1
TUBERCULOSIS PULMONARY				1
TUBERCULOSIS PULMONARY				1
TUBERCULOSIS PULMONARY				1
RECURRENT TUBERCULOSIS				1
TUBERCULOSIS DISSEMINATED				1
TUBERCULOSIS DISSEMINATED		ANAEMIA;UNKNOWN OTHER		1
TUBERCULOSIS DISSEMINATED				1
TUBERCULOSIS DISSEMINATED				1
TUBERCULOSIS OTHER				1
PLEURAL EFFUSION PRESUMED TUBERCULOUS				1
TUBERCULOSIS PULMONARY				1
SEPSIS CLINICAL	TUBERCULOSIS DISSEMINATED			1
MENINGITIS SUB-ACUTE PRESUMED TUBERCULOSIS				1
TUBERCULOSIS DISSEMINATED				1
TUBERCULOSIS PULMONARY				1
TUBERCULOSIS PULMONARY				1
TUBERCULOSIS PULMONARY				1
TUBERCULOSIS DISSEMINATED				1
TUBERCULOSIS OTHER				1
TUBERCULOSIS PULMONARY				1
TUBERCULOSIS PULMONARY				1
TUBERCULOSIS TUBERCULOUS MENINGITIS				1
TUBERCULOSIS PULMONARY				1
TUBERCULOSIS ABDOMINAL				1
TUBERCULOSIS PULMONARY				1
TUBERCULOSIS PULMONARY				1
TUBERCULOSIS MILIARY		ANAEMIA MICROCYTIC BLOOD LOSS		1
TUBERCULOSIS DISSEMINATED				1
TUBERCULOSIS DISSEMINATED				1
PNEUMONIA BRONCHOPNEUMONIA		TUBERCULOSIS PULMONARY		1
TUBERCULOSIS DISSEMINATED	TUBERCULOSIS PULMONARY			1
TUBERCULOSIS PULMONARY				1
TUBERCULOSIS PULMONARY				1
TUBERCULOSIS DISSEMINATED				1
TUBERCULOSIS DISSEMINATED				1
TUBERCULOSIS PULMONARY				1
ANAEMIA;UNKNOWN OTHER		TUBERCULOSIS DISSEMINATED		1
TUBERCULOSIS PULMONARY				1
ART FAILURE	DRUG RESISTANT TB			1
TUBERCULOSIS DISSEMINATED				1
TUBERCULOSIS PULMONARY				1
TUBERCULOSIS PULMONARY				1
TUBERCULOSIS PULMONARY				1
ANAEMIA	PNEUMONIA			1
TUBERCULOSIS DISSEMINATED				1
TUBERCULOSIS DISSEMINATED				1
TUBERCULOSIS DISSEMINATED				1
PNEUMMONIA IN TUBERCULOSIS				1
TUBERCULOSIS ABDOMINAL				1
TUBERCULOSIS ADENTIS				1
TUBERCULOSIS DISSEMINATED		PNEUMONIA COMMUNITY ACQUIRED		1
TUBERCULOSIS PULMONARY				1
TUBERCULOSIS DISSEMINATED				1
TUBERCULOSIS PULMONARY				1
TUBERCULOSIS PULMONARY				1
TUBERCULOSIS PULMONARY				1
TUBERCULOSIS PULMONARY				1
TUBERCULOSIS PULMONARY				1
TUBERCULOSIS MILIARY				1
TUBERCULOSIS DISSEMINATED				1
TUBERCULOSIS PULMONARY				1
TUBERCULOSIS PULMONARY				1
CHRONIC OBSTRUCTIVE PULMONARY DISEASE		TUBERCULOSIS PULMONARY		1
TUBERCULOSIS DISSEMINATED				1
ASCITIS TB				1
TUBERCULOSIS DISSEMINATED				1
TUBERCULOSIS PULMONARY				1
TUBERCULOSIS TUBERCULOUS MENINGITIS				1
TUBERCULOSIS TUBERCULOUS MENINGITIS				1
TUBERCULOSIS TUBERCULOUS MENINGITIS				1
PNEUMONIA		TUBERCULOSIS PULMONARY		1
TUBERCULOSIS				1
TUBERCULOSIS PULMONARY				1
TUBERCULOSIS PULMONARY				1
TUBERCULOSIS DISSEMINATED				1
TUBERCULOSIS PULMONARY				1
TUBERCULOSIS DISSEMINATED				1
LYMPHOMIA	TUBERCULOSIS DISSEMINATED			1
TUBERCULOSIS DISSEMINATED				1
TUBERCULOSIS DISSEMINATED				1
TUBERCULOSIS PULMONARY				1
TUBERCULOSIS TUBERCULOUS MENINGITIS				1
TUBERCULOSIS DISSEMINATED				1
TUBERCULOSIS TUBERCULOUS MENINGITIS				1
TUBERCULOSIS PULMONARY				1
TUBERCULOSIS PULMONARY				1
TUBERCULOSIS DISSEMINATED				1
TUBERCULOSIS PULMONARY				1
TUBERCULOSIS TUBERCULOUS MENINGITIS				1
TUBERCULOSIS MILIARY				1
TUBERCULOSIS MILIARY				1
SEPSIS CLINICAL	TUBERCULOSIS MILIARY			1
MENINGITIS SUB-ACUTE PRESUMED TUBERCULOSIS				1
TUBERCULOSIS DISSEMINATED				1
ANAEMIA	TUBERCULOSIS PULMONARY			1
TUBERCULOSIS DISSEMINATED				1
TUBERCULOSIS PULMONARY				1
TUBERCULOSIS PULMONARY				1
TUBERCULOSIS TUBERCULOUS MENINGITIS				1
DISSEMINATED TB				1
TUBERCULOSIS DISSEMINATED				1
TUBERCULOSIS PULMONARY				1
MENINGITIS CRYPTOCOCCAL		TUBERCULOSIS PULMONARY		1
TUBERCULOSIS ABDOMINAL				1
TUBERCULOSIS OTHER				1
TUBERCULOSIS PULMONARY				1
TUBERCULOSIS DISSEMINATED				1
TUBERCULOSIS PULMONARY				1
TUBERCULOSIS DISSEMINATED				1
TUBERCULOSIS PULMONARY				1
TUBERCULOSIS DISSEMINATED				1
TUBERCULOSIS DISSEMINATED				1
TUBERCULOSIS TUBERCULOUS MENINGITIS				1
TUBERCULOSIS DISSEMINATED		ANAEMIA NORMOCYTIC IRON DEFICIENCY		1
TUBERCULOSIS TUBERCULOUS MENINGITIS				1
TUBERCULOSIS PULMONARY				1
MENINGITIS CRYPTOCOCCAL		TUBERCULOSIS PULMONARY		1
TUBERCULOSIS DISSEMINATED		ANAEMIA		1
TUBERCULOSIS DISSEMINATED				1
TUBERCULOSIS TUBERCULOUS MENINGITIS				1
TUBERCULOSIS OTHER				1
TUBERCULOSIS PULMONARY				1
TUBERCULOSIS PULMONARY				1
TUBERCULOSIS PULMONARY				1
TUBERCULOSIS DISSEMINATED				1
TUBERCULOSIS PTB RELAPSE				1
TUBERCULOSIS PULMONARY				1
TUBERCULOSIS DISSEMINATED				1
TUBERCULOSIS PULMONARY				1
TUBERCULOSIS PULMONARY				1
TUBERCULOSIS PULMONARY				1
TUBERCULOSIS DISSEMINATED				1
TUBERCULOSIS PULMONARY				1
TUBERCULOSIS PULMONARY				1
TUBERCULOSIS PULMONARY				1
TUBERCULOSIS DISSEMINATED				1
TUBERCULOSIS RELAPSE				1
TUBERCULOSIS PULMONARY				1
TUBERCULOSIS PULMONARY				1
TUBERCULOSIS DISSEMINATED				1
TUBERCULOSIS PULMONARY				1
TUBERCULOSIS DISSEMINATED				1
TUBERCULOSIS PULMONARY				1
TUBERCULOSIS DISSEMINATED				1
TUBERCULOSIS PULMONARY				1
TUBERCULOSIS DISSEMINATED				1
TUBERCULOSIS PULMONARY				1
TUBERCULOSIS PULMONARY				1
SEPSIS CLINICAL		TUBERCULOSIS DISSEMINATED		1
TUBERCULOSIS DISSEMINATED				1
TUBERCULOSIS TUBERCULOUS MENINGITIS				1
TUBERCULOSIS PULMONARY				1
TUBERCULOSIS PULMONARY				1
MENINGITIS SUB-ACUTE PRESUMED TUBERCULOSIS				1
TUBERCULOSIS DISSEMINATED				1
TUBERCULOSIS PULMONARY				1
TUBERCULOSIS PULMONARY				1
TUBERCULOSIS DISSEMINATED				1
TUBERCULOSIS PULMONARY				1
TUBERCULOSIS MDR				1
TUBERCULOSIS MILIARY				1
TUBERCULOSIS PULMONARY				1
TUBERCULOSIS MILIARY				1
TUBERCULOSIS MILIARY				1
PLEURAL EFFUSION PRESUMED TUBERCULOUS				1
TUBERCULOSIS PULMONARY				1
TUBERCULOSIS DISSEMINATED		PERIPHERAL NEUROPATHY LIKELY DUE TO HIV		1
TUBERCULOSIS PULMONARY		HIV WASTING SYNDROME WEIGHT LOSS MORE THAN 10 PERCENT OF BOD		1
TUBERCULOSIS PULMONARY				1
TUBERCULOSIS PULMONARY				1
PNEUMONIA PNEUMOCYSTIS	TUBERCULOSIS PULMONARY	HYPOGLYCAEMIA		1
TUBERCULOSIS PULMONARY				1
TUBERCULOSIS PULMONARY				1
TUBERCULOSIS PULMONARY				1
TUBERCULOSIS PULMONARY				1
TUBERCULOSIS DISSEMINATED		PNEUMONIA ASPIRATION		1
TUBERCULOSIS DISSEMINATED				1
TUBERCULOSIS DISSEMINATED				1
TUBERCULOSIS PULMONARY				1
TUBERCULOSIS PULMONARY				1
TUBERCULOSIS PULMONARY				1
TUBERCULOSIS				1
TUBERCULOSIS DISSEMINATED				1
TUBERCULOSIS TUBERCULOUS MENINGITIS				1
TUBERCULOSIS PULMONARY				1
TUBERCULOSIS DISSEMINATED				1
TUBERCULOSIS MILIARY				1
SEPSIS CLINICAL	TUBERCULOSIS DISSEMINATED			1
PLEURAL EFFUSION OTHER		TUBERCULOSIS PULMONARY		1
TUBERCULOSIS DISSEMINATED				1
TUBERCULOSIS PULMONARY		SEPSIS TYPHOID		1
TUBERCULOSIS				1
TUBERCULOSIS PULMONARY				1
TUBERCULOSIS PULMONARY				1
TUBERCULOSIS DISSEMINATED				1
TUBERCULOSIS MILIARY				1
TUBERCULOSIS DISSEMINATED	TUBERCULOSIS PULMONARY			1
TUBERCULOSIS PULMONARY				1
TUBERCULOSIS PULMONARY				1
TUBERCULOSIS OTHER				1
TUBERCULOSIS DISSEMINATED				1
TUBERCULOSIS PULMONARY				1
TUBERCULOSIS TUBERCULOUS MENINGITIS				1
TUBERCULOSIS PULMONARY				1
TUBERCULOSIS ABDOMINAL				1
TUBERCULOSIS PULMONARY				1
TUBERCULOSIS PULMONARY				1
TUBERCULOSIS PULMONARY				1
TUBERCULOSIS PULMONARY				1
TUBERCULOSIS TUBERCULOUS MENINGITIS				1
TUBERCULOSIS DISSEMINATED				1
PTB	SEPSIS			1
TUBERCULOSIS SPINAL				1
TUBERCULOSIS PULMONARY				1
TUBERCULOSIS DISSEMINATED		ORAL THRUSH		1
TUBERCULOSIS PULMONARY				1
ANAEMIA NORMOCYTIC CHRONIC DISEASE		TUBERCULOSIS PULMONARY		1
TUBERCULOSIS DISSEMINATED				1
TUBERCULOSIS PULMONARY				1
TUBERCULOSIS PULMONARY				1
TUBERCULOSIS PULMONARY				1
TUBERCULOSIS PULMONARY				1
TUBERCULOSIS PULMONARY				1
TUBERCULOSIS PULMONARY				1
TUBERCULOSIS DISSEMINATED				1
TUBERCULOSIS TUBERCULOUS PERICARDITIS				1
TUBERCULOSIS PULMONARY				1
TUBERCULOSIS PULMONARY				1
TUBERCULOSIS TUBERCULOUS MENINGITIS				1
TUBERCULOSIS PULMONARY				1
TUBERCULOSIS PULMONARY				1
TUBERCULOSIS PULMONARY				1
TUBERCULOSIS DISSEMINATED				1
TUBERCULOSIS PULMONARY		MENINGITIS BACTERIAL CLINICAL	MENINGITIS CRYPTOCOCCAL	1
TUBERCULOSIS PULMONARY				1
TUBERCULOSIS DISSEMINATED				1
SEPSIS CLINICAL		TUBERCULOSIS PULMONARY		1
TUBERCULOSIS PULMONARY				1
TUBERCULOSIS TUBERCULOUS MENINGITIS				1
TUBERCULOSIS TUBERCULOUS MENINGITIS				1
TUBERCULOSIS RELAPSE				1
TUBERCULOSIS PULMONARY				1
TUBERCULOSIS PULMONARY				1
TUBERCULOSIS PULMONARY				1
TUBERCULOSIS DISSEMINATED				1
TUBERCULOSIS DISSEMINATED				1
TUBERCULOSIS PULMONARY				1
TUBERCULOSIS DISSEMINATED				1
TUBERCULOSIS PULMONARY				1
TUBERCULOSIS PULMONARY				1
TUBERCULOSIS DISSEMINATED				1
TUBERCULOSIS DISSEMINATED				1
TUBERCULOSIS DISSEMINATED				1
TUBERCULOSIS DISSEMINATED				1
TUBERCULOSIS PULMONARY				1
TUBERCULOSIS PULMONARY				1
MENINGITIS SUB-ACUTE PRESUMED TUBERCULOSIS				1
TUBERCULOSIS DISSEMINATED				1
TUBERCULOSIS PULMONARY				1
TUBERCULOSIS DISSEMINATED				1
TUBERCULOSIS PULMONARY				1
TUBERCULOSIS PULMONARY				1
TUBERCULOSIS				1
TUBERCULOSIS DISSEMINATED				1
TUBERCULOSIS PULMONARY				1
TUBERCULOSIS DISSEMINATED				1
TUBERCULOSIS DISSEMINATED				1
TUBERCULOSIS DISSEMINATED				1
TUBERCULOSIS DISSEMINATED				1
TUBERCULOSIS DISSEMINATED				1
TUBERCULOSIS DISSEMINATED				1
TUBERCULOSIS PULMONARY				1
TUBERCULOSIS MILIARY				1
TUBERCULOSIS DISSEMINATED				1
TUBERCULOSIS PULMONARY				1
TUBERCULOSIS PULMONARY				1
TUBERCULOSIS PULMONARY				1
TUBERCULOSIS PULMONARY				1
TUBERCULOSIS OTHER		CHEST INFECTION		1
TUBERCULOSIS DISSEMINATED				1
TUBERCULOSIS DISSEMINATED				1
TUBERCULOSIS PULMONARY				1
TUBERCULOSIS PULMONARY				1
TUBERCULOSIS PULMONARY		SHOCK HYPOVOLAEMIC		1
TUBERCULOSIS DISSEMINATED				1
TUBERCULOSIS PULMONARY				1
ANAEMIA MICROCYTIC CHRONIC DISEASE		TUBERCULOSIS DISSEMINATED		1
EPTB				1
TUBERCULOSIS PULMONARY				1
TUBERCULOSIS PULMONARY				1
TUBERCULOSIS DISSEMINATED		ANAEMIA NORMOCYTIC CHRONIC DISEASE		1
TUBERCULOSIS TUBERCULOUS MENINGITIS				1
TUBERCULOSIS PULMONARY				1
TUBERCULOSIS MILIARY				1
TUBERCULOSIS PULMONARY				1
TUBERCULOSIS TUBERCULOUS MENINGITIS				1
TUBERCULOSIS DISSEMINATED				1
TUBERCULOSIS PULMONARY				1
TUBERCULOSIS PULMONARY				1
PLEURAL EFFUSION OTHER		TUBERCULOSIS PULMONARY		1
MENINGITIS CRYPTOCOCCAL		TUBERCULOSIS DISSEMINATED		1
TUBERCULOSIS DISSEMINATED				1
TUBERCULOSIS DISSEMINATED				1
TUBERCULOSIS PULMONARY				1
TUBERCULOSIS PULMONARY				1
TUBERCULOSIS DISSEMINATED				1
TUBERCULOSIS PULMONARY				1
TUBERCULOSIS RELAPSE				1
OESOPHAGEAL CANDIDA	TUBERCULOSIS PULMONARY			1
TUBERCULOSIS RELAPSE				1
TUBERCULOSIS DISSEMINATED				1
TUBERCULOSIS DISSEMINATED				1
TUBERCULOSIS MILIARY				1
TUBERCULOSIS PULMONARY				1
TUBERCULOSIS DISSEMINATED				1
TUBERCULOSIS PULMONARY				1
TUBERCULOSIS PULMONARY				1
PNEUMONIA ATYPICAL		TUBERCULOSIS PULMONARY		1
TUBERCULOSIS DISSEMINATED				1
TUBERCULOSIS DISSEMINATED				1
TUBERCULOSIS PULMONARY				1
TUBERCULOSIS PULMONARY				1
TUBERCULOSIS PULMONARY				1
TUBERCULOSIS DISSEMINATED				1
TUBERCULOSIS PULMONARY				1
TUBERCULOSIS PULMONARY				1
ANAEMIA;UNKNOWN OTHER	TUBERCULOSIS DISSEMINATED			1
TUBERCULOSIS PULMONARY				1
TUBERCULOSIS PULMONARY				1
TUBERCULOSIS PULMONARY				1
TUBERCULOSIS PULMONARY				1
TUBERCULOSIS PULMONARY				1
TUBERCULOSIS PULMONARY				1
TUBERCULOSIS PULMONARY				1
TUBERCULOSIS TUBERCULOUS MENINGITIS				1
TUBERCULOSIS DISSEMINATED				1
TUBERCULOSIS DISSEMINATED				1
TUBERCULOSIS DISSEMINATED				1
MENINGITIS SUB-ACUTE PRESUMED TUBERCULOSIS				1
TUBERCULOSIS TUBERCULOUS MENINGITIS				1
TUBERCULOSIS PLEURAL EFFUSION RELAPSE				1
TUBERCULOSIS TUBERCULOUS PERICARDITIS				1
MENINGITIS SUB-ACUTE PRESUMED TUBERCULOSIS		TUBERCULOSIS PULMONARY		1
TUBERCULOSIS PULMONARY				1
TUBERCULOSIS PULMONARY				1
TUBERCULOSIS PULMONARY				1
TUBERCULOSIS ABDOMINAL				1
MENINGITIS SUB-ACUTE PRESUMED TUBERCULOSIS				1
TUBERCULOSIS DISSEMINATED				1
TUBERCULOSIS DISSEMINATED		ANAEMIA;UNKNOWN HIV ASSOCIATED		1
TUBERCULOSIS SPINAL				1
TUBERCULOSIS DISSEMINATED				1
TUBERCULOSIS PULMONARY				1
TUBERCULOSIS				1
TUBERCULOSIS PULMONARY				1
TUBERCULOSIS PULMONARY				1
TUBERCULOSIS DISSEMINATED		SHOCK SEPTIC		1
TUBERCULOSIS DISSEMINATED				1
TUBERCULOSIS DISSEMINATED				1
TUBERCULOSIS MILIARY				1
JAUNDICE	PTB			1
TUBERCULOSIS DISSEMINATED				1
TUBERCULOSIS PULMONARY				1
TUBERCULOSIS PULMONARY				1
PNEUMONIA LOBAR	TUBERCULOSIS PULMONARY			1
TUBERCULOSIS PULMONARY				1
TUBERCULOSIS TUBERCULOUS MENINGITIS				1
TUBERCULOSIS PULMONARY				1
MENINGITIS SUB-ACUTE PRESUMED TUBERCULOSIS				1
TUBERCULOSIS DISSEMINATED				1
TUBERCULOSIS TUBERCULOUS MENINGITIS				1
TUBERCULOSIS PULMONARY				1
TUBERCULOSIS PULMONARY				1
TUBERCULOSIS DISSEMINATED				1
TUBERCULOSIS PULMONARY				1
TUBERCULOSIS PULMONARY				1
TUBERCULOSIS PULMONARY				1
TUBERCULOSIS PULMONARY				1
TUBERCULOSIS DISSEMINATED				1
TUBERCULOSIS DISSEMINATED				1
TUBERCULOSIS PULMONARY				1
TUBERCULOSIS DISSEMINATED				1
TUBERCULOSIS DISSEMINATED				1
TUBERCULOSIS PULMONARY				1
TUBERCULOSIS PULMONARY				1
TUBERCULOSIS PULMONARY				1
TUBERCULOSIS PULMONARY				1
TUBERCULOSIS PULMONARY				1
TUBERCULOSIS PULMONARY				1
TUBERCULOSIS PULMONARY				1
TUBERCULOSIS PULMONARY				1
TUBERCULOSIS DISSEMINATED				1
TUBERCULOSIS DISSEMINATED				1
TUBERCULOSIS DISSEMINATED		SEPSIS NTS ISOLATED		1
TUBERCULOSIS PULMONARY				1
TUBERCULOSIS DISSEMINATED				1
TUBERCULOSIS PULMONARY				1
TUBERCULOSIS PULMONARY		SEPSIS CLINICAL		1
TUBERCULOSIS DISSEMINATED				1
TUBERCULOSIS DISSEMINATED				1
TUBERCULOSIS PULMONARY				1
TUBERCULOSIS PULMONARY				1
TUBERCULOSIS ABDOMINAL				1
TUBERCULOSIS PULMONARY				1
TUBERCULOSIS SPINAL				1
TUBERCULOSIS TUBERCULOUS MENINGITIS				1
TUBERCULOSIS PULMONARY				1
TUBERCULOSIS PTB RELAPSE				1
TUBERCULOSIS PULMONARY				1
TUBERCULOSIS SPINAL				1
TUBERCULOSIS PULMONARY				1
TUBERCULOSIS PULMONARY				1
PNEUMONIA		TUBERCULOSIS PULMONARY		1
TUBERCULOSIS PULMONARY				1
TUBERCULOSIS DISSEMINATED				1
TUBERCULOSIS PULMONARY				1
TUBERCULOSIS TUBERCULOUS MENINGITIS				1
TUBERCULOSIS PULMONARY				1
TUBERCULOSIS PULMONARY				1
TUBERCULOSIS TUBERCULOUS PERICARDITIS				1
TUBERCULOSIS DISSEMINATED		PNEUMONIA		1
TUBERCULOSIS PULMONARY				1
TUBERCULOSIS SPINAL				1
TUBERCULOSIS RELAPSE				1
TUBERCULOSIS RELAPSE				1
TUBERCULOSIS DISSEMINATED				1
TUBERCULOSIS PULMONARY				1
TUBERCULOSIS RELAPSE				1
TUBERCULOSIS PULMONARY				1
TUBERCULOSIS TUBERCULOUS MENINGITIS				1
ANAEMIA;UNKNOWN	TUBERCULOSIS PULMONARY			1
TUBERCULOSIS PULMONARY				1
TUBERCULOSIS TUBERCULOUS MENINGITIS				1
TUBERCULOSIS PULMONARY				1
ANAEMIA;NORMOCYTIC OTHER		TUBERCULOSIS DISSEMINATED		1
TUBERCULOSIS DISSEMINATED				1
TUBERCULOSIS PULMONARY				1
TUBERCULOSIS DISSEMINATED		SEPSIS CLINICAL		1
TUBERCULOSIS ABDOMINAL				1
TUBERCULOSIS PULMONARY				1
TUBERCULOSIS DISSEMINATED				1
TUBERCULOSIS DISSEMINATED				1
TUBERCULOSIS TUBERCULOUS MENINGITIS				1
TUBERCULOSIS PULMONARY				1
TUBERCULOSIS PULMONARY				1
TUBERCULOSIS PULMONARY				1
TUBERCULOSIS PULMONARY				1
TUBERCULOSIS PULMONARY				1
TUBERCULOSIS RELAPSE				1
TUBERCULOSIS RELAPSE				1
MENINGITIS SUB-ACUTE PRESUMED TUBERCULOSIS				1
TUBERCULOSIS PULMONARY				1
TUBERCULOSIS DISSEMINATED		NENINGITIS		1
TUBERCULOSIS TUBERCULOUS MENINGITIS				1
TUBERCULOSIS PULMONARY				1
TUBERCULOSIS PULMONARY				1
TUBERCULOSIS TUBERCULOUS MENINGITIS				1
TUBERCULOSIS TUBERCULOUS MENINGITIS				1
TUBERCULOSIS DISSEMINATED				1
TUBERCULOSIS DISSEMINATED				1
TUBERCULOSIS PULMONARY				1
TUBERCULOSIS DISSEMINATED				1
PLEURAL EFFUSION PRESUMED TUBERCULOUS		ANAEMIA NORMOCYTIC CHRONIC DISEASE		1
TUBERCULOSIS DISSEMINATED				1
TUBERCULOSIS PULMONARY				1
TUBERCULOSIS PULMONARY				1
PNEUMONIA	PTB			1
TUBERCULOSIS DISSEMINATED				1
TUBERCULOSIS PULMONARY				1
SHOCK SEPTIC	TUBERCULOSIS PULMONARY			1
TUBERCULOSIS PULMONARY				1
TUBERCULOSIS DISSEMINATED				1
TUBERCULOSIS PULMONARY				1
TUBERCULOSIS DISSEMINATED				1
ANAEMIA;UNKNOWN SYMPTOMATIC	TUBERCULOSIS DISSEMINATED	SEPSIS CLINICAL		1
TUBERCULOSIS PULMONARY		PLEURAL EFFUSION PRESUMED TUBERCULOUS		1
TUBERCULOSIS PULMONARY				1
MENINGITIS BACTERIAL CLINICAL	SEPSIS CLINICAL			1
TUBERCULOSIS PULMONARY				1
TUBERCULOSIS PULMONARY				1
TUBERCULOSIS DISSEMINATED				1
PNEUMONIA	TUBERCULOSIS PULMONARY			1
TUBERCULOSIS MILIARY				1
TUBERCULOSIS PULMONARY		PNEUMONIA SEVERE		1
TUBERCULOSIS PULMONARY				1
TUBERCULOSIS PULMONARY				1
TUBERCULOSIS MILIARY				1
TUBERCULOSIS DISSEMINATED				1
TUBERCULOSIS PULMONARY				1
TUBERCULOSIS DISSEMINATED				1
TUBERCULOSIS PULMONARY				1
TUBERCULOSIS DISSEMINATED				1
TUBERCULOSIS DISSEMINATED				1
TUBERCULOSIS DISSEMINATED				1
TUBERCULOSIS PULMONARY				1
TUBERCULOSIS PULMONARY				1
TUBERCULOSIS DISSEMINATED				1
TUBERCULOSIS MILIARY				1
TUBERCULOSIS PULMONARY				1
TUBERCULOSIS PULMONARY				1
TUBERCULOSIS				1
TUBERCULOSIS PULMONARY				1
TUBERCULOSIS TUBERCULOUS MENINGITIS				1
TUBERCULOSIS PULMONARY				1
PNEUMONIA		TUBERCULOSIS PULMONARY		1
TUBERCULOSIS DISSEMINATED		LUNG ABSCESS		1
TUBERCULOSIS PULMONARY				1
TUBERCULOSIS PULMONARY				1
TUBERCULOSIS PULMONARY				1
TUBERCULOSIS PULMONARY				1
TUBERCULOSIS DISSEMINATED				1
TUBERCULOSIS TUBERCULOUS MENINGITIS				1
TUBERCULOSIS PULMONARY				1
TUBERCULOSIS PULMONARY				1
TUBERCULOSIS PULMONARY				1
TUBERCULOSIS PULMONARY		ANAEMIA	PNEUMONIA	1
TUBERCULOSIS PULMONARY				1
TUBERCULOSIS TUBERCULOUS MENINGITIS				1
TUBERCULOSIS				1
TUBERCULOSIS DISSEMINATED	TUBERCULOSIS PULMONARY			1
MENINGITIS SUB-ACUTE PRESUMED TUBERCULOSIS				1
TUBERCULOSIS MILIARY				1
TUBERCULOSIS MILIARY				1
TUBERCULOSIS DISSEMINATED				1
TUBERCULOSIS PULMONARY				1
TUBERCULOSIS PULMONARY				1
TUBERCULOSIS PULMONARY				1
TUBERCULOSIS DISSEMINATED				1
TUBERCULOSIS TUBERCULOUS MENINGITIS				1
TUBERCULOSIS PULMONARY				1
TUBERCULOSIS DISSEMINATED		ANAEMIA;UNKNOWN OTHER		1
TUBERCULOSIS RELAPSE				1
TUBERCULOSIS TUBERCULOUS PERICARDITIS				1
TUBERCULOSIS PULMONARY				1
TUBERCULOSIS PULMONARY				1
SEPSIS NTS ISOLATED	TUBERCULOSIS DISSEMINATED			1
TUBERCULOSIS EPTB RELAPSE				1
TUBERCULOSIS PULMONARY				1
TUBERCULOSIS PULMONARY				1
TUBERCULOSIS SPINAL				1
TUBERCULOSIS TUBERCULOUS MENINGITIS				1
TUBERCULOSIS EPTB				1
TUBERCULOSIS DISSEMINATED				1
TUBERCULOSIS EPTB				1
TUBERCULOSIS PULMONARY				1
TUBERCULOSIS DISSEMINATED				1
TUBERCULOSIS PULMONARY				1
TUBERCULOSIS PULMONARY				1
TUBERCULOSIS PULMONARY				1
TUBERCULOSIS PULMONARY				1
TUBERCULOSIS PERICADITIS				1
TUBERCULOSIS PULMONARY				1
TUBERCULOSIS MILIARY				1
TUBERCULOSIS MILIARY				1
TUBERCULOSIS PULMONARY				1
TUBERCULOSIS PULMONARY				1
TUBERCULOSIS				1
TUBERCULOSIS PULMONARY				1
TUBERCULOSIS PULMONARY				1
PNEUMONIA SEVERE		TUBERCULOSIS PULMONARY		1
TUBERCULOSIS PULMONARY				1
TUBERCULOSIS TUBERCULOUS MENINGITIS				1
TUBERCULOSIS PULMONARY				1
TUBERCULOSIS TUBERCULOUS MENINGITIS				1
TUBERCULOSIS DISSEMINATED				1
TUBERCULOSIS PULMONARY				1
TUBERCULOSIS PULMONARY				1
MENINGITIS SUB-ACUTE PRESUMED TUBERCULOSIS	SEPSIS NTS ISOLATED			1
TUBERCULOSIS				1
TUBERCULOSIS PULMONARY		PNEUMONIA BRONCHOPNEUMONIA		1
ART FAULIRE		TUBERCULOSIS RELAPSE		1
TUBERCULOSIS ABDOMINAL				1
TUBERCULOSIS DISSEMINATED		SEPSIS NTS ISOLATED		1
TUBERCULOSIS PULMONARY				1
TUBERCULOSIS PULMONARY				1
TUBERCULOSIS PULMONARY				1
TUBERCULOSIS PULMONARY				1
TUBERCULOSIS PULMONARY				1
TUBERCULOSIS OTHER				1
TUBERCULOSIS DISSEMINATED				1
TUBERCULOSIS MILIARY				1
TUBERCULOSIS DISSEMINATED		ABDOMINAL PAIN	SEVERE ANAEMIA	1
TUBERCULOSIS PULMONARY				1
TUBERCULOSIS PULMONARY				1
TUBERCULOSIS TUBERCULOUS MENINGITIS		MENINGITIS CRYPTOCOCCAL		1
TUBERCULOSIS DISSEMINATED				1
TUBERCULOSIS PULMONARY				1
TUBERCULOSIS DISSEMINATED	TUBERCULOSIS TUBERCULOUS PERICARDITIS			1
MENINGITIS BACTERIAL CLINICAL	MENINGITIS CRYPTOCOCCAL			1
TUBERCULOSIS RELSPSE				1
TUBERCULOSIS PULMONARY				1
TUBERCULOSIS DISSEMINATED		TYPHOID		1
TUBERCULOSIS MILIARY				1
TUBERCULOSIS DISSEMINATED				1
TUBERCULOSIS DISSEMINATED				1
TUBERCULOSIS TUBERCULOUS MENINGITIS				1
TUBERCULOSIS DISSEMINATED				1
TUBERCULOSIS PULMONARY				1
TUBERCULOSIS DISSEMINATED				1
TUBERCULOSIS PULMONARY				1
TUBERCULOSIS TUBERCULOUS MENINGITIS				1
MENINGITIS SUB-ACUTE PRESUMED TUBERCULOSIS				1
TUBERCULOSIS PULMONARY		ANAEMIA UNKNOWN CHRONIC DISEASE		1
TUBERCULOSIS DISSEMINATED				1
TUBERCULOSIS RELAPSE				1
TUBERCULOSIS PULMONARY				1
TUBERCULOSIS PULMONARY				1
TUBERCULOSIS DISSEMINATED				1
TUBERCULOSIS DISSEMINATED		SEPSIS NTS ISOLATED		1
TUBERCULOSIS DISSEMINATED				1
MENINGITIS SUB-ACUTE PRESUMED TUBERCULOSIS				1
TUBERCULOSIS MILIARY				1
TUBERCULOSIS DISSEMINATED				1
TUBERCULOSIS DISSEMINATED				1
TUBERCULOSIS DISSEMINATED				1
TUBERCULOSIS PULMONARY				1
PLEURAL EFFUSION PRESUMED TUBERCULOUS				1
TUBERCULOSIS PULMONARY				1
TUBERCULOSIS TUBERCULOUS MENINGITIS				1
MENINGITIS SUB-ACUTE PRESUMED TUBERCULOSIS				1
TUBERCULOSIS PULMONARY				1
TUBERCULOSIS DISSEMINATED				1
TUBERCULOSIS MILIARY				1
TUBERCULOSIS MILIARY				1
TUBERCULOSIS DISSEMINATED				1
TB?	PNEUMONIA			1
TUBERCULOSIS DISSEMINATED				1
SEPSIS CLINICAL	TUBERCULOSIS			1
TUBERCULOSIS				1
TUBERCULOSIS PULMONARY				1
PNEUMONIA TB? BACTERIAL?				1
TUBERCULOSIS PULMONARY				1
TUBERCULOSIS DISSEMINATED				1
TUBERCULOSIS P T B RELAPSE				1
PERIPHERAL NEUROPATHY DRUG RELATED - TB DRUGS		PHARYNGITIS		1
MENINGITIS SUB-ACUTE PRESUMED TUBERCULOSIS		SEPSIS NTS ISOLATED		1
TUBERCULOSIS OTHER				1
TUBERCULOSIS DISSEMINATED		SEPSIS		1
TUBERCULOSIS PULMONARY				1
TUBERCULOSIS DISSEMINATED				1
TUBERCULOSIS TUBERCULOUS MENINGITIS				1
TUBERCULOSIS TUBERCULOUS MENINGITIS				1
TUBERCULOSIS DISSEMINATED				1
TUBERCULOSIS DISSEMINATED				1
TUBERCULOSIS PULMONARY				1
TUBERCULOSIS PULMONARY				1
TUBERCULOSIS DISSEMINATED				1
TUBERCULOSIS PULMONARY				1
TUBERCULOSIS TUBERCULOUS MENINGITIS		ANAEMIA UNKNOWN CHRONIC DISEASE		1
TUBERCULOSIS DISSEMINATED				1
TUBERCULOSIS PULMONARY				1
TUBERCULOSIS PULMONARY				1
TUBERCULOSIS PULMONARY				1
TUBERCULOSIS PULMONARY				1
TUBERCULOSIS EPTB				1
TUBERCULOSIS DISSEMINATED				1
TUBERCULOSIS DISSEMINATED				1
TUBERCULOSIS PULMONARY				1
TUBERCULOSIS PULMONARY				1
TUBERCULOSIS PULMONARY				1
TUBERCULOSIS PULMONARY				1
TUBERCULOSIS PLEURAL EFFUSION EPTB				1
TUBERCULOSIS DISSEMINATED				1
TUBERCULOSIS ABDOMINAL				1
TUBERCULOSIS DISSEMINATED				1
TUBERCULOSIS RELAPSE				1
TUBERCULOSIS DISSEMINATED				1
TUBERCULOSIS TUBERCULOUS MENINGITIS				1
TUBERCULOSIS DISSEMINATED				1
TUBERCULOSIS DISSEMINATED				1
TUBERCULOSIS OTHER				1
TUBERCULOSIS PULMONARY				1
TUBERCULOSIS MILIARY				1
TUBERCULOSIS TUBERCULOUS MENINGITIS				1
TUBERCULOSIS TUBERCULOUS MENINGITIS				1
TUBERCULOSIS PULMONARY		ANAEMIA;UNKNOWN OTHER		1
TUBERCULOSIS TUBERCULOUS PERICARDITIS				1
TUBERCULOSIS DISSEMINATED				1
TUBERCULOSIS DISSEMINATED				1
TUBERCULOSIS RELAPSE				1
TUBERCULOSIS ADENTISIS EPTB RELAPSE				1
TUBERCULOSIS PULMONARY				1
TUBERCULOSIS PULMONARY				1
TUBERCULOSIS PULMONARY				1
TUBERCULOSIS MELIGNANCY				1
TUBERCULOSIS PULMONARY				1
TUBERCULOSIS ABDOMINAL				1
TUBERCULOSIS PULMONARY				1
TUBERCULOSIS DISSEMINATED				1
TUBERCULOSIS TUBERCULOUS MENINGITIS				1
TUBERCULOSIS ABDOMINAL				1
TUBERCULOSIS PULMONARY				1
TUBERCULOSIS DISSEMINATED				1
TUBERCULOSIS DISSEMINATED				1
TUBERCULOSIS DISSEMINATED				1
SEVER ANAEMIA	TUBERCULOSIS DISSEMINATED			1
TUBERCULOSIS PULMONARY				1
TUBERCULOSIS PULMONARY				1
TUBERCULOSIS MILIARY	TUBERCULOSIS TUBERCULOUS MENINGITIS			1
TUBERCULOSIS TUBERCULOUS MENINGITIS				1
TUBERCULOSIS DISSEMINATED				1
TUBERCULOSIS DISSEMINATED				1
TUBERCULOSIS TUBERCULOUS MENINGITIS				1
TUBERCULOSIS DISSEMINATED				1
PNEUMONIA	TUBERCULOSIS MILIARY			1
ART FAILURE		TUBERCULOSIS DISSEMINATED		1
TUBERCULOSIS PULMONARY				1
TUBERCULOSIS PULMONARY				1
SEPSIS NTS ISOLATED	SEPSIS TYPHOID	TUBERCULOSIS DISSEMINATED		1
TUBERCULOSIS OTHER				1
TUBERCULOSIS DISSEMINATED				1
TUBERCULOSIS TUBERCULOUS MENINGITIS				1
TUBERCULOSIS E XTRER PULMONALY				1
TUBERCULOSIS E P T B				1
TUBERCULOSIS PULMONARY				1
TUBERCULOSIS PULMONARY		MENINGITIS OTHER		1
TUBERCULOSIS DISSEMINATED				1
TUBERCULOSIS DISSEMINATED				1
TUBERCULOSIS DISSEMINATED				1
MENINGITIS CRYPTOCOCCAL		TUBERCULOSIS TUBERCULOUS MENINGITIS		1
ANAEMIA;MICROCYTIC		TUBERCULOSIS DISSEMINATED		1
MENINGITIS SUB-ACUTE PRESUMED TUBERCULOSIS		MALARIA UNCOMPLICATED		1
TUBERCULOSIS EXTRAPULMONALY				1
TUBERCULOSIS PULMONARY		CANDIDIASIS OESOPHAGEAL		1
SEPSIS OTHER		TUBERCULOSIS DISSEMINATED		1
TUBERCULOSIS TUBERCULOUS MENINGITIS				1
TUBERCULOSIS SPINAL		PLEURAL EFFUSION UNKNOWN CAUSE		1
TUBERCULOSIS TUBERCULOUS MENINGITIS				1
TUBERCULOSIS DISSEMINATED				1
TUBERCULOSIS TUBERCULOUS MENINGITIS				1
C A P	TUBERCULOSIS			1
TUBERCULOSIS DISSEMINATED				1
TUBERCULOSIS PULMONARY				1
TUBERCULOSIS MILIARY				1
TUBERCULOSIS DISSEMINATED				1
SEVERE C A P	TUBERCULOSIS DISSEMINATED			1
TUBERCULOSIS DISSEMINATED	TUBERCULOSIS RELAPSE			1
TUBERCULOSIS ABDOMINAL				1
TUBERCULOSIS DISSEMINATED				1
TUBERCULOSIS PULMONARY				1
MENINGITIS SUB-ACUTE PRESUMED TUBERCULOSIS		UPPER RESPIRATORY TRACT INFECTION		1
TUBERCULOSIS				1
TUBERCULOSIS DISSEMINATED				1
MENINGITIS BACTERIAL CLINICAL		TUBERCULOSIS PULMONARY		1
TUBERCULOSIS TUBERCULOUS MENINGITIS				1
TUBERCULOSIS RELAPSE				1
TUBERCULOSIS PULMONARY				1
SHOCK SEPTIC		TUBERCULOSIS DISSEMINATED		1
TUBERCULOSIS E P T B				1
TUBERCULOSIS PULMONARY				1
TUBERCULOSIS DISSEMINATED				1
TUBERCULOSIS DISSEMINATED				1
TUBERCULOSIS PULMONARY	TUBERCULOSIS RELAPSE			1
TUBERCULOSIS DISSEMINATED				1
TUBERCULOSIS EPTB RELAPSE				1
TUBERCULOSIS TUBERCULOUS MENINGITIS				1
TUBERCULOSIS DISSEMINATED				1
TUBERCULOSIS DISSEMINATED				1
TUBERCULOSIS PULMONARY				1
TUBERCULOSIS PULMONALY RELAPSE				1
TUBERCULOSIS PULMONARY				1
TUBERCULOSIS DISSEMINATED				1
TUBERCULOSIS DISSEMINATED				1
TUBERCULOSIS SPINAL				1
TUBERCULOSIS DISSEMINATED				1
TUBERCULOSIS PULMONARY				1
M T B	TUBERCULOSIS TUBERCULOUS MENINGITIS			1
SEPSIS CLINICAL		TUBERCULOSIS PULMONARY		1
TUBERCULOSIS DISSEMINATED				1
TUBERCULOSIS TUBERCULOUS MENINGITIS				1
TUBERCULOSIS				1
TUBERCULOSIS PULMONARY				1
TUBERCULOSIS DISSEMINATED				1
TUBERCULOSIS ABDOMINAL				1
TUBERCULOSIS SPINAL				1
TUBERCULOSIS MILIARY				1
MENINGITIS CRYPTOCOCCAL		TUBERCULOSIS SPINAL		1
SEPSIS S PNEUMONIAE ISOLATED		TUBERCULOSIS DISSEMINATED		1
MENINGITIS CRYPTOCOCCAL	TUBERCULOSIS PULMONARY			1
TUBERCULOSIS DISSEMINATED				1
TUBERCULOSIS PULMONARY				1
TUBERCULOSIS MILIARY				1
TUBERCULOSIS DISSEMINATED				1
TUBERCULOSIS DISSEMINATED				1
TUBERCULOSIS DISSEMINATED				1
TUBERCULOSIS PULMONARY				1
TUBERCULOSIS ABDOMINAL	TUBERCULOSIS DISSEMINATED			1
TUBERCULOSIS PULMONARY		SEPSIS		1
MENINGITIS SUB-ACUTE PRESUMED TUBERCULOSIS				1
TUBERCULOSIS PULMONARY				1
TUBERCULOSIS DISSEMINATED		ANAEMIA;UNKNOWN OTHER		1
TUBERCULOSIS EXTRER PULMONALY				1
TUBERCULOSIS DISSEMINATED				1
TUBERCULOSIS DISSEMINATED				1
TUBERCULOSIS DISSEMINATED				1
TUBERCULOSIS PULMONARY				1
TUBERCULOSIS TUBERCULOUS MENINGITIS				1
TUBERCULOSIS PULMONARY				1
TUBERCULOSIS DISSEMINATED				1
TUBERCULOSIS PULMONARY				1
TUBERCULOSIS DISSEMINATED				1
TUBERCULOSIS DISSEMINATED				1
TUBERCULOSIS DISSEMINATED				1
TUBERCULOSIS DISSEMINATED				1
ANAEMIA;UNKNOWN	TUBERCULOSIS DISSEMINATED			1
TUBERCULOSIS DISSEMINATED				1
TUBERCULOSIS DISSEMINATED				1
TUBERCULOSIS DISSEMINATED				1
TUBERCULOSIS TUBERCULOUS MENINGITIS		HYPOGLYCAEMIA		1
SEVERE IMMUNO SUPRESSION	MENINGITIS CRYPTOCOCCAL			1
TUBERCULOSIS PULMONARY				1
TUBERCULOSIS SPINAL				1
TUBERCULOSIS DISSEMINATED				1
TUBERCULOSIS PULMONARY				1
TUBERCULOSIS DISSEMINATED				1
TUBERCULOSIS DISSEMINATED				1
TUBERCULOSIS PULMONARY				1
TUBERCULOSIS DISSEMINATED				1
TUBERCULOSIS DISSEMINATED				1
TUBERCULOSIS DISSEMINATED				1
TUBERCULOSIS TUBERCULOUS MENINGITIS				1
PLEURAL EFFUSION PRESUMED TUBERCULOUS				1
TUBERCULOSIS PULMONARY				1
TUBERCULOSIS PULMONARY				1
TUBERCULOSIS ABDOMINAL				1
TUBERCULOSIS MILIARY				1
TUBERCULOSIS DISSEMINATED				1
SEPSIS OTHER		TUBERCULOSIS DISSEMINATED		1
TUBERCULOSIS PULMONARY		SEPSIS NTS ISOLATED		1
TUBERCULOSIS PULMONARY				1
TUBERCULOSIS PULMONARY				1
SEPSIS NTS ISOLATED	TUBERCULOSIS DISSEMINATED			1
TUBERCULOSIS DISSEMINATED				1
TUBERCULOSIS DISSEMINATED				1
TUBERCULOSIS PULMONARY				1
MENINGITIS SUB-ACUTE PRESUMED TUBERCULOSIS				1
TUBERCULOSIS PULMONARY				1
TUBERCULOSIS PULMONARY				1
TUBERCULOSIS TUBERCULOUS MENINGITIS				1
TUBERCULOSIS TUBERCULOUS MENINGITIS				1
TUBERCULOSIS DISSEMINATED				1
TUBERCULOSIS DISSEMINATED				1
TUBERCULOSIS PULMONARY				1
TUBERCULOSIS EPTB				1
TUBERCULOSIS TUBERCULOUS MENINGITIS				1
TUBERCULOSIS DISSEMINATED				1
TUBERCULOSIS PULMONARY				1
TUBERCULOSIS TUBERCULOUS MENINGITIS				1
TUBERCULOSIS PULMONARY				1
TUBERCULOSIS PULMONARY				1
TUBERCULOSIS ABDOMINAL				1
SEPSIS OTHER		TUBERCULOSIS PULMONARY		1
TUBERCULOSIS DISSEMINATED				1
TUBERCULOSIS DISSEMINATED				1
TUBERCULOSIS DISSEMINATED				1
TUBERCULOSIS DISSEMINATED				1
ANAEMIA MICROCYTIC CHRONIC DISEASE		TUBERCULOSIS DISSEMINATED		1
TUBERCULOSIS PULMONARY				1
TUBERCULOSIS PULMONARY		SEPSIS OTHER		1
PNEUMONIA		TUBERCULOSIS DISSEMINATED		1
TUBERCULOSIS DISSEMINATED				1
TUBERCULOSIS TUBERCULOUS MENINGITIS				1
TUBERCULOSIS OTHER				1
TUBERCULOSIS EPTB				1
TUBERCULOSIS DISSEMINATED				1
TUBERCULOSIS				1
TUBERCULOSIS DISSEMINATED				1
TUBERCULOSIS TUBERCULOUS MENINGITIS				1
TUBERCULOSIS DISSEMINATED				1
TUBERCULOSIS PULMONARY				1
TUBERCULOSIS PULMONARY				1
TUBERCULOSIS OTHER		SEPTICAEMIA TYPHOID		1
TUBERCULOSIS PULMONARY				1
TUBERCULOSIS PULMONARY		SEPSIS NTS ISOLATED		1
TUBERCULOSIS DISSEMINATED				1
PNEUMONIA BACTERIAL		TUBERCULOSIS RELAPSE		1
TUBERCULOSIS TUBERCULOUS MENINGITIS				1
TUBERCULOSIS PERCADIAL EFFUSSION				1
TUBERCULOSIS DISSEMINATED				1
TUBERCULOSIS TUBERCULOUS MENINGITIS				1
TUBERCULOSIS OTHER		ANAEMIA MICROCYTIC CHRONIC DISEASE	ANAEMIA MICROCYTIC IRON DEFICIENCY	1
TUBERCULOSIS DISSEMINATED				1
TUBERCULOSIS PULMONARY				1
TUBERCULOSIS DISSEMINATED				1
TUBERCULOSIS MENINGITIS				1
TUBERCULOSIS PULMONARY				1
PLEURAL EFFUSION PRESUMED TUBERCULOUS				1
TUBERCULOSIS DISSEMINATED				1
TUBERCULOSIS SMEAR NEGATIVE				1
TUBERCULOSIS DISSEMINATED				1
TUBERCULOSIS OTHER				1
TUBERCULOSIS DISSEMINATED				1
TUBERCULOSIS PULMONARY				1
TUBERCULOSIS DISSEMINATED				1
TUBERCULOSIS TUBERCULOUS MENINGITIS				1
TUBERCULOSIS DISSEMINATED				1
TUBERCULOSIS PULMONARY				1
TUBERCULOSIS DISSEMINATED				1
TUBERCULOSIS DISSEMINATED				1
TUBERCULOSIS PULMONARY				1
TUBERCULOSIS PULMONARY				1
TUBERCULOSIS DISSEMINATED				1
TUBERCULOSIS DISSEMINATED				1
TUBERCULOSIS TUBERCULOUS MENINGITIS				1
TUBERCULOSIS DISSEMINATED				1
TUBERCULOSIS DISSEMINATED				1
TUBERCULOSIS M D R				1
TUBERCULOSIS RELAPSE				1
TUBERCULOSIS MILIARY				1
ACUTE CHEST INFECTION		TUBERCULOSIS RELAPSE		1
TUBERCULOSIS PULMONARY				1
TUBERCULOSIS PULMONARY		ANAEMIA;UNKNOWN OTHER		1
TUBERCULOSIS PULMONARY		SEPSIS NTS ISOLATED		1
TUBERCULOSIS MILIARY				1
TUBERCULOSIS DISSEMINATED				1
TUBERCULOSIS RELAPSE				1
TUBERCULOSIS DISSEMINATED				1
TUBERCULOSIS DISSEMINATED				1
TUBERCULOSIS PULMONARY				1
TUBERCULOSIS DISSEMINATED				1
TUBERCULOSIS DISSEMINATED				1
PNEUMONIA	TUBERCULOSIS PULMONARY			1
CANDIDIASIS OESOPHAGEAL		TUBERCULOSIS PULMONARY		1
TUBERCULOSIS PULMONARY		PNEUMONIA OTHER		1
TUBERCULOSIS MILIARY				1
TUBERCULOSIS MILIARY				1
TUBERCULOSIS DISSEMINATED				1
TUBERCULOSIS PULMONARY				1
TUBERCULOSIS PULMONARY				1
PERIPHERAL NEUROPATHY DRUG RELATED - TB DRUGS				1
TUBERCULOSIS EXTRAL PULMONALY				1
TUBERCULOSIS MILIARY				1
TUBERCULOSIS EPTB				1
TUBERCULOSIS E P T B				1
TUBERCULOSIS TUBERCULOUS MENINGITIS				1
TUBERCULOSIS DISSEMINATED				1
TUBERCULOSIS E P T B				1
TUBERCULOSIS RELAPSE				1
TUBERCULOSIS PULMONARY				1
TUBERCULOSIS MILIARY				1
TUBERCULOSIS RELAPSE PTB				1
TUBERCULOSIS OTHET				1
TUBERCULOSIS DISSEMINATED				1
TUBERCULOSIS PULMONARY				1
TUBERCULOSIS EPTB				1
TUBERCULOSIS PULMONARY				1
TUBERCULOSIS PTB RELAPSE				1
TUBERCULOSIS DISSEMINATED				1
TUBERCULOSIS PULMONARY				1
TUBERCULOSIS ABDOMINAL				1
TUBERCULOSIS ABSCESS				1
TUBERCULOSIS ABDOMINAL				1
TUBERCULOSIS DISSEMINATED				1
TUBERCULOSIS TUBERCULOUS MENINGITIS				1
TUBERCULOSIS DISSEMINATED				1
TUBERCULOSIS PULMONARY				1
TUBERCULOSIS EPTB				1
TUBERCULOSIS E P T B				1
TUBERCULOSIS PULMONARY				1
TUBERCULOSIS E P T B				1
TUBERCULOSIS DISSEMINATED				1
TUBERCULOSIS ABDOMINAL				1
TUBERCULOSIS MILIARY				1
TUBERCULOSIS MILIARY				1
TUBERCULOSIS PULMONARY				1
TUBERCULOSIS E P T B				1
MENINGITIS SUB-ACUTE PRESUMED TUBERCULOSIS				1
TUBERCULOSIS PULMONARY				1
TUBERCULOSIS EPTB				1
TUBERCULOSIS ABDOMINAL				1
TUBERCULOSIS DISSEMINATED				1
TUBERCULOSIS E P T B				1
TUBERCULOSIS PULMONARY				1
TUBERCULOSIS TUBERCULOUS MENINGITIS				1
TUBERCULOSIS EPTB				1
SEPSIS NTS ISOLATED		TUBERCULOSIS DISSEMINATED		1
TUBERCULOSIS TUBERCULOUS MENINGITIS				1
TUBERCULOSIS PULMONARY				1
TUBERCULOSIS PULMONARY				1
TUBERCULOSIS MILIARY				1
TUBERCULOSIS PULMONARY				1
TUBERCULOSIS TUBERCULOUS MENINGITIS		TB BACTERAEMIA		1
PNEUMONIA		TUBERCULOSIS RELAPSE		1
TUBERCULOSIS E P T B				1
TUBERCULOSIS SPINAL				1
TUBERCULOSIS DISSEMINATED				1
TUBERCULOSIS ABDOMINAL				1
TUBERCULOSIS DISSEMINATED				1
TUBERCULOSIS PULMONARY				1
TUBERCULOSIS TUBERCULOUS MENINGITIS				1
TUBERCULOSIS DISSEMINATED				1
TUBERCULOSIS DISSEMINATED				1
TUBERCULOSIS PULMONARY				1
TUBERCULOSIS PULMONARY				1
TUBERCULOSIS PULMONARY				1
TUBERCULOSIS DISSEMINATED				1
TUBERCULOSIS DISSEMINATED				1
TUBERCULOSIS PULMONARY				1
TUBERCULOSIS PULMONARY				1
TUBERCULOSIS PULMONARY				1
TUBERCULOSIS PULMONARY	TUBERCULOSIS RELAPSE			1
TUBERCULOSIS PULMONARY				1
TUBERCULOSIS PULMONARY				1
TUBERCULOSIS PULMONARY				1
TUBERCULOSIS PULMONARY				1
TUBERCULOSIS PULMONARY				1
TUBERCULOSIS PULMONARY				1
PLEURAL EFFUSION	TUBERCULOSIS PULMONARY			1
TUBERCULOSIS PULMONARY				1
TUBERCULOSIS PULMONARY				1
TUBERCULOSIS DISSEMINATED				1
TUBERCULOSIS DISSEMINATED				1
TUBERCULOSIS DISSEMINATED				1
TUBERCULOSIS PULMONARY		SEPSIS NTS ISOLATED		1
PNEUMONIA	TB			1
TUBERCULOSIS DISSEMINATED				1
TUBERCULOSIS PULMONARY				1
TUBERCULOSIS PULMONARY				1
E P T B				1
TUBERCULOSIS PULMONARY				1
TUBERCULOSIS PULMONARY				1
TUBERCULOSIS TUBERCULOUS MENINGITIS				1
TUBERCULOSIS PULMONARY				1
TUBERCULOSIS PULMONARY				1
SHOCK SEPTIC		PNEUMONIA TB		1
TUBERCULOSIS MILIARY				1
TUBERCULOSIS TUBERCULOUS MENINGITIS				1
TUBERCULOSIS PULMONARY				1
TUBERCULOSIS PULMONARY				1
TUBERCULOSIS PULMONARY				1
TUBERCULOSIS PULMONARY				1
TUBERCULOSIS MILIARY				1
TUBERCULOSIS PULMONARY				1
TUBERCULOSIS PULMONARY				1
TUBERCULOSIS PULMONARY				1
TUBERCULOSIS RELAPSE				1
TUBERCULOSIS DISSEMINATED				1
TUBERCULOSIS SPINAL				1
TUBERCULOSIS TUBERCULOUS PERICARDITIS				1
TUBERCULOSIS M D R				1
TUBERCULOSIS RELAPSE				1
TUBERCULOSIS PULMONARY				1
TUBERCULOSIS DISSEMINATED				1
		TB IRIS		1
TUBERCULOSIS DISSEMINATED				1
TUBERCULOSIS ABDOMINAL				1
TUBERCULOSIS DISSEMINATED				1
TUBERCULOSIS DISSEMINATED		SEPSIS NTS ISOLATED		1
PNEUMONIA PTB				1
TUBERCULOSIS PULMONARY				1
TUBERCULOSIS PULMONARY				1
TUBERCULOSIS PULMONARY				1
TUBERCULOSIS PTB				1
TUBERCULOSIS PULMONARY				1
TUBERCULOSIS PULMONARY				1
TUBERCULOSIS PULMONARY				1
TUBERCULOSIS DISSEMINATED				1
TUBERCULOSIS E P T B				1
TUBERCULOSIS PULMONARY				1
TUBERCULOSIS MILIARY				1
TUBERCULOSIS DISSEMINATED				1
TUBERCULOSIS DISSEMINATED				1
TUBERCULOSIS DISSEMINATED				1
TUBERCULOSIS EPTB RELAPSE				1
TUBERCULOSIS PULMONARY				1
PNEUMONIA OTHER		TUBERCULOSIS PULMONARY		1
ANAEMIA;UNKNOWN SEVERE SYMPTOMATIC	TUBERCULOSIS DISSEMINATED			1
TUBERCULOSIS DISSEMINATED				1
?TB	PNEUMONIA LOBAR			1
TUBERCULOSIS PULMONARY				1
TUBERCULOSIS PULMONARY				1
TUBERCULOSIS TUBERCULOUS MENINGITIS				1
TUBERCULOSIS E P T B				1
TUBERCULOSIS PULMONARY				1
TUBERCULOSIS PULMONARY				1
TUBERCULOSIS DISSEMINATED				1
TUBERCULOSIS				1
TUBERCULOSIS PLEURAL EFFUSSION				1
TUBERCULOSIS DISSEMINATED		SEPSIS NTS ISOLATED		1
TUBERCULOSIS DISSEMINATED		PNEUMONIA		1
TUBERCULOSIS DISSEMINATED				1
TUBERCULOSIS PULMONARY				1
TUBERCULOSIS PULMONARY				1
TUBERCULOSIS PULMONARY				1
TUBERCULOSIS TUBERCULOUS MENINGITIS				1
TUBERCULOSIS DISSEMINATED				1
TUBERCULOSIS E P T B				1
TUBERCULOSIS OTHER				1
TUBERCULOSIS DISSEMINATED				1
TUBERCULOSIS PULMONARY				1
TUBERCULOSIS EPTB PIEURAL EFFUSION				1
TUBERCULOSIS DISSEMINATED				1
TUBERCULOSIS DISSEMINATED				1
TUBERCULOSIS E P T B				1
TUBERCULOSIS SPINAL				1
TUBERCULOSIS MARIGNANCY				1
TUBERCULOSIS E P T B				1
TUBERCULOSIS DISSEMINATED				1
TUBERCULOSIS PULMONARY				1
ART FALUIRE	TUBERCULOSIS PULMONARY			1
?TB	PNEUMONIA BRONCHOPNEUMONIA			1
TUBERCULOSIS PULMONARY				1
PNEUMONIA TB	SEPSIS TYPHOID			1
TUBERCULOSIS PULMONARY				1
TUBERCULOSIS PULMONARY				1
TUBERCULOSIS DISSEMINATED				1
TUBERCULOSIS DISSEMINATED				1
TUBERCULOSIS EPTB				1
TUBERCULOSIS				1
TUBERCULOSIS PULMONARY				1
TUBERCULOSIS PULMONARY				1
TUBERCULOSIS TUBERCULOUS MENINGITIS				1
TUBERCULOSIS PULMONARY				1
TUBERCULOSIS MENINGITIS				1
TUBERCULOSIS PULMONARY RELAPSE				1
TUBERCULOSIS PTB RELAPSE				1
TUBERCULOSIS EPTB				1
TUBERCULOSIS DISSEMINATED				1
TUBERCULOSIS SPINAL				1
TUBERCULOSIS DISSEMINATED				1
TUBERCULOSIS TUBERCULOUS MENINGITIS				1
TUBERCULOSIS DISSEMINATED				1
TUBERCULOSIS EPTB				1
?ART FAILURE ?ABDO TB	PNEUMONIA BRONCHOPNEUMONIA			1
TUBERCULOSIS DISSEMINATED				1
TUBERCULOSIS TUBERCULOUS MENINGITIS				1
TUBERCULOSIS DISSEMINATED				1
TUBERCULOSIS PULMONARY				1
TUBERCULOSIS PULMONARY				1
TUBERCULOSIS				1
TUBERCULOSIS DISSEMINATED				1
TUBERCULOSIS PULMONARY				1
CANDIDIASIS OESOPHAGEAL		TUBERCULOSIS DISSSEMINATED		1
TUBERCULOSIS PULMONARY				1
TUBERCULOSIS				1
TUBERCULOSIS TUBERCULOUS MENINGITIS				1
TUBERCULOSIS DISSEMINATED				1
TUBERCULOSIS LYMPHADENTIS				1
TUBERCULOSIS DISSEMINATED				1
TUBERCULOSIS PULMONARY				1
TUBERCULOSIS PULMONARY				1
TUBERCULOSIS DISSEMINATED				1
TUBERCULOSIS PULMONARY	TUBERCULOSIS SM POSITIVE RELAPSE			1
TUBERCULOSIS PULMONARY				1
TUBERCULOSIS E P T B				1
TUBERCULOSIS PULMONARY				1
TUBERCULOSIS PULMONARY				1
PANCYTOPENIC		TUBERCULOSIS DISSEMINATED		1
ORAL OESOPHAGEAL CANDIDA	TUBERCULOSIS			1
ANAEMIA UNKNOWN CHRONIC DISEASE		TUBERCULOSIS PULMONARY		1
TUBERCULOSIS				1
TUBERCULOSIS TUBERCULOUS MENINGITIS				1
TUBERCULOSIS DISSEMINATED				1
TUBERCULOSIS TUBERCULOUS MENINGITIS				1
TUBERCULOSIS DISSEMINATED				1
TUBERCULOSIS				1
TUBERCULOSIS PULMONARY				1
TUBERCULOSIS PLEURAL EFFUSION				1
TUBERCULOSIS PULMONARY				1
TUBERCULOSIS PULMONARY				1
TUBERCULOSIS PULMONARY		SEPSIS OTHER		1
TUBERCULOSIS				1
TUBERCULOSIS MILIARY				1
TUBERCULOSIS DISSEMINATED				1
TUBERCULOSIS MILIARY				1
TUBERCULOSIS PULMONARY				1
TUBERCULOSIS DISSEMINATED				1
TUBERCULOSIS TUBERCULOUS MENINGITIS				1
TUBERCULOSIS DISSEMINATED				1
TUBERCULOSIS PULMONARY				1
HAEMOPTEM	PLEURITIC			1
TUBERCULOSIS DISSEMINATED				1
TUBERCULOSIS MILIARY				1
TUBERCULOSIS PULMONARY				1
TUBERCULOSIS PULMONARY				1
TUBERCULOSIS TUBERCULOUS MENINGITIS				1
TUBERCULOSIS PULMONARY				1
PTB RELAPSE				1
TUBERCULOSIS MILIARY				1
TUBERCULOSIS DISSEMINATED				1
TUBERCULOSIS TUBERCULOUS MENINGITIS				1
TUBERCULOSIS PULMONARY				1
TUBERCULOSIS PULMONARY				1
TUBERCULOSIS PULMONARY				1
TUBERCULOSIS PULMONARY				1
TUBERCULOSIS SPINE				1
TUBERCULOSIS MDR	TUBERCULOSIS PULMONARY			1
TUBERCULOSIS PULMONARY				1
TUBERCULOSIS DISSEMINATED				1
TUBERCULOSIS DISSEMINATED				1
SEPSIS NTS ISOLATED		TUBERCULOSIS DISSEMINATED		1
TUBERCULOSIS PULMONARY				1
TUBERCULOSIS				1
TUBERCULOSIS TUBERCULOUS MENINGITIS				1
TUBERCULOSIS PULMONARY				1
TUBERCULOSIS DISSEMINATED				1
TUBERCULOSIS ABDOMINAL				1
TUBERCULOSIS PULMONARY				1
TUBERCULOSIS PERICADITIS				1
TUBERCULOSIS EPTB				1
SEPSIS ECOLI	TUBERCULOSIS TUBERCULOUS MENINGITIS			1
TUBERCULOSIS MILIARY				1
TUBERCULOSIS PULMONARY				1
TUBERCULOSIS DISSEMINATED				1
TUBERCULOSIS PULMONARY				1
TUBERCULOSIS DISSEMINATED		PNEUMONIA COMMUNITY ACQUIRED		1
TUBERCULOSIS DISSEMINATED				1
ANAEMIA NORMOCYTIC CHRONIC DISEASE	TUBERCULOSIS DISSEMINATED			1
TUBERCULOSIS PULMONARY		CAP		1
TUBERCULOSIS PULMONARY				1
TUBERCULOSIS PULMONARY				1
TUBERCULOSIS DISSEMINATED				1
TUBERCULOSIS DISSEMINATED		TB ADENITIS		1
TUBERCULOSIS DISSEMINATED		ANAEMIA		1
TUBERCULOSIS TUBERCULOUS MENINGITIS				1
TUBERCULOSIS DISSEMINATED				1
MENINGITIS SUB-ACUTE PRESUMED TUBERCULOSIS				1
TUBERCULOSIS DISSEMINATED				1
TUBERCULOSIS TUBERCULOUS MENINGITIS				1
TUBERCULOSIS ABDOMINAL				1
TUBERCULOSIS DISSEMINATED				1
PNEUMONIA BRONCHOPNEUMONIA		?TB		1
TUBERCULOSIS DISSEMINATED				1
TUBERCULOSIS DISSEMINATED				1
TUBERCULOSIS DISSEMINATED				1
TUBERCULOSIS PULMONARY				1
TUBERCULOSIS DISSEMINATED		HYDROPNEUMOTHORAX		1
TUBERCULOSIS TUBERCULOUS MENINGITIS				1
TUBERCULOSIS PULMONARY				1
TUBERCULOSIS EPTB				1
ART FAILURE	DRUG RESISTANT TB			1
TUBERCULOSIS PULMONARY				1
TUBERCULOSIS PULMONARY				1
TUBERCULOSIS DISSEMINATED				1
TUBERCULOSIS PULMONARY				1
EPTB RELAPSE				1
ASPIRATION TUBERCULOSIS				1
TUBERCULOSIS PULMONARY				1
TUBERCULOSIS DISSEMINATED				1
TUBERCULOSIS DISSEMINATED				1
TUBERCULOSIS TUBERCULOUS MENINGITIS				1
TUBERCULOSIS PULMONARY				1
TUBERCULOSIS PULMONARY				1
SEPSIS NTS ISOLATED		TUBERCULOSIS PULMONARY		1
TUBERCULOSIS TUBERCULOUS MENINGITIS		MENINGITIS;BACTERIAL OTHER		1
EPTB				1
TUBERCULOSIS SPINAL				1
ANAEMIA;UNKNOWN SEVERE		TUBERCULOSIS DISSEMINATED		1
TUBERCULOSIS DISSEMINATED				1
TUBERCULOSIS PULMONARY				1
TUBERCULOSIS DISSEMINATED				1
TUBERCULOSIS DISSEMINATED				1
TUBERCULOSIS PULMONARY				1
TUBERCULOSIS DISSEMINATED				1
TUBERCULOSIS DISSEMINATED				1
TUBERCULOSIS EPTB				1
TUBERCULOSIS DISSEMINATED				1
EPTB				1
TUBERCULOSIS				1
TUBERCULOSIS PULMONARY				1
TUBERCULOSIS DISSEMINATED				1
TUBERCULOSIS PULMONARY		ART FAILURE		1
TUBERCULOSIS EPTB				1
TUBERCULOSIS PLEURAL EFFUSSSION				1
TUBERCULOSIS MACROCYTIA ANAEMIA				1
SEPSIS NTS ISOLATED		TUBERCULOSIS PULMONARY		1
TUBERCULOSIS DISSEMINATED				1
TUBERCULOSIS PTB RELAPSE				1
TUBERCULOSIS MILIARY				1
TUBERCULOSIS DISSEMINATED				1
TUBERCULOSIS DISSEMINATED				1
TUBERCULOSIS TUBERCULOUS MENINGITIS				1
TUBERCULOSIS				1
TUBERCULOSIS EPTB				1
TUBERCULOSIS DISSEMINATED				1
TUBERCULOSIS PULMONARY				1
TUBERCULOSIS DISSEMINATED				1
TUBERCULOSIS PULMONARY				1
TUBERCULOSIS PULMONARY				1
TUBERCULOSIS PULMONARY				1
TUBERCULOSIS DISSEMINATED				1
TUBERCULOSIS PULMONARY				1
TUBERCULOSIS DISSEMINATED				1
TUBERCULOSIS PULMONARY				1
TUBERCULOSIS EPTB				1
TUBERCULOSIS TUBERCULOUS MENINGITIS				1
TUBERCULOSIS EPTB				1
TUBERCULOSIS RELAPSE		PNEUMONIA BACTERIAL		1
PNEUMONIA ASPIRATION	TUBERCULOSIS PULMONARY			1
TUBERCULOSIS PULMONARY				1
PNEUMONIA OTHER		TUBERCULOSIS PULMONARY		1
TUBERCULOSIS PULMONARY				1
EPTB				1
TUBERCULOSIS PULMONARY				1
TUBERCULOSIS DISSEMINATED				1
TUBERCULOSIS TUBERCULOUS MENINGITIS				1
TUBERCULOSIS DISSEMINATED				1
TUBERCULOSIS				1
TUBERCULOSIS PULMONARY				1
TUBERCULOSIS PULMONARY				1
TUBERCULOSIS PULMONARY				1
TUBERCULOSIS PULMONARY				1
TUBERCULOSIS PULMONARY				1
TUBERCULOSIS PULMONARY				1
TUBERCULOSIS PULMONARY				1
TUBERCULOSIS RECURENT				1
CEREBELLER DISODER		TUBERCULOSIS		1
PNEUMONIA	TUBERCULOSIS OTHER			1
TUBERCULOSIS TUBERCULOUS MENINGITIS				1
TUBERCULOSIS DISSEMINATED				1
TUBERCULOSIS PULMONARY				1
TUBERCULOSIS PULMONARY				1
TUBERCULOSIS DISSEMINATED				1
TUBERCULOSIS PULMONARY				1
TUBERCULOSIS EPTB	TUBERCULOSIS PULMONARY			1
TUBERCULOSIS EPTB				1
TUBERCULOSIS MILIARY				1
TUBERCULOSIS MILIARY				1
TUBERCULOSIS PULMONARY				1
TUBERCULOSIS ABDOMINAL				1
PNEUMONIA CAP		TUBERCULOSIS		1
TUBERCULOSIS MILIARY				1
TUBERCULOSIS PULMONARY				1
TUBERCULOSIS PULMONARY		CAP		1
TUBERCULOSIS DISSEMINATED				1
TUBERCULOSIS DISSEMINATED				1
TUBERCULOSIS				1
TUBERCULOSIS PIEURAL EFFUSION				1
TUBERCULOSIS ?DISSEMINATED TB				1
TUBERCULOSIS				1
PLEURAL EFFUSION TB				1
TUBERCULOSIS DISSEMINATED				1
TUBERCULOSIS ADENTIS				1
TUBERCULOSIS EPTB				1
TUBERCULOSIS MILIARY				1
TUBERCULOSIS ABDOMINAL				1
TUBERCULOSIS DISSEMINATED				1
TUBERCULOSIS MILIARY				1
TUBERCULOSIS TUBERCULOUS MENINGITIS				1
TUBERCULOSIS DISSEMINATED		PNEUMONIA COMMUNITY ACQUIRED		1
TUBERCULOSIS PULMONARY				1
TUBERCULOSIS OTHER				1
TUBERCULOSIS DISSEMINATED				1
TUBERCULOSIS PULMONARY				1
TUBERCULOSIS PULMONARY				1
TUBERCULOSIS TUBERCULOUS MENINGITIS				1
TUBERCULOSIS PULMONARY				1
TUBERCULOSIS PULMONARY				1
TUBERCULOSIS PULMONARY				1
TUBERCULOSIS PULMONARY				1
TUBERCULOSIS PULMONARY				1
TUBERCULOSIS PULMONARY				1
TUBERCULOSIS PULMONARY				1
TUBERCULOSIS DISSEMINATED				1
TUBERCULOSIS ADENTIS				1
TUBERCULOSIS PULMONARY				1
TUBERCULOSIS DISSEMINATED				1
TUBERCULOSIS DISSEMINATED				1
TUBERCULOSIS PULMONARY				1
EPTB				1
TUBERCULOSIS EPTB	TUBERCULOSIS PULMONARY			1
TUBERCULOSIS DISSEMINATED		LYMPHADENOPATHY		1
TUBERCULOSIS PULMONARY				1
TUBERCULOSIS EPTB				1
TUBERCULOSIS PULMONARY				1
TUBERCULOSIS PULMONARY				1
TUBERCULOSIS PULMONARY				1
TUBERCULOSIS				1
TUBERCULOSIS DISSEMINATED				1
TUBERCULOSIS TUBERCULOUS MENINGITIS				1
TUBERCULOSIS TUBERCULOUS MENINGITIS				1
TUBERCULOSIS PULMONARY				1
TUBERCULOSIS PULMONARY				1
TUBERCULOSIS PULMONARY				1
TUBERCULOSIS DISSEMINATED				1
TUBERCULOSIS PULMONARY				1
TUBERCULOSIS PULMONARY				1
TUBERCULOSIS PULMONARY				1
TUBERCULOSIS TUBERCULOUS MENINGITIS				1
MENINGITIS SUB-ACUTE PRESUMED TUBERCULOSIS				1
TUBERCULOSIS EPTB				1
TUBERCULOSIS DISSEMINATED				1
TUBERCULOSIS PULMONARY				1
TUBERCULOSIS DISSEMINATED				1
TUBERCULOSIS PULMONARY				1
TUBERCULOSIS PULMONARY				1
TUBERCULOSIS PULMONARY				1
TUBERCULOSIS EPTB				1
TUBERCULOSIS EPTB				1
TUBERCULOSIS PULMONARY				1
TUBERCULOSIS PULMONARY				1
TUBERCULOSIS EPTB				1
TUBERCULOSIS DISSEMINATED		ART FAILURE		1
TUBERCULOSIS PULMONARY				1
TUBERCULOSIS PULMONARY				1
TUBERCULOSIS DISSEMINATED		SEVERE IMMUNOSUPRESION		1
TUBERCULOSIS PULMONARY				1
TUBERCULOSIS PULMONARY				1
TUBERCULOSIS PTB RELAPSE				1
TUBERCULOSIS MILIARY				1
TUBERCULOSIS PULMONARY				1
TUBERCULOSIS DISSEMINATED				1
TUBERCULOSIS PULMONARY				1
TUBERCULOSIS				1
TUBERCULOSIS				1
TUBERCULOSIS EPTB				1
TUBERCULOSIS PULMONARY				1
TUBERCULOSIS PULMONARY				1
TUBERCULOSIS PULMONARY				1
TUBERCULOSIS PULMONARY				1
TUBERCULOSIS PULMONARY				1
TUBERCULOSIS TUBERCULOUS MENINGITIS				1
TUBERCULOSIS DISSEMINATED				1
TUBERCULOSIS				1
TUBERCULOSIS PULMONARY				1
SEPSIS NTS ISOLATED		JAUNDICE TB		1
TUBERCULOSIS PULMONARY				1
TUBERCULOSIS PULMONARY				1
TUBERCULOSIS PULMONARY				1
TUBERCULOSIS DISSEMINATED				1
TUBERCULOSIS PULMONARY				1
TUBERCULOSIS DISSEMINATED				1
TUBERCULOSIS TUBERCULOUS MENINGITIS				1
TUBERCULOSIS PULMONARY				1
TUBERCULOSIS PULMONARY				1
TUBERCULOSIS TUBERCULOUS MENINGITIS				1
TUBERCULOSIS EPTB				1
TUBERCULOSIS DISSEMINATED				1
TUBERCULOSIS				1
TUBERCULOSIS EPTB				1
MENINGITIS SUB-ACUTE PRESUMED TUBERCULOSIS				1
TUBERCULOSIS SPINAL				1
TUBERCULOSIS EPTB				1
MENINGITIS SUB-ACUTE PRESUMED TUBERCULOSIS				1
SEPSIS OTHER	TUBERCULOSIS MILIARY			1
TUBERCULOSIS PULMONARY				1
TUBERCULOSIS PULMONARY				1
TUBERCULOSIS DISSEMINATED				1
TUBERCULOSIS DISSEMINATED				1
CAP	TUBERCULOSIS PULMONARY			1
TUBERCULOSIS MILIARY				1
TUBERCULOSIS DISSEMINATED				1
TUBERCULOSIS EPTB				1
TUBERCULOSIS PTB RELAPSE				1
TUBERCULOSIS DISSEMINATED				1
TUBERCULOSIS DISSEMINATED				1
TUBERCULOSIS				1
TUBERCULOSIS PULMONARY				1
TUBERCULOSIS TUBERCULOUS MENINGITIS				1
TUBERCULOSIS DISSEMINATED				1
TUBERCULOSIS PULMONARY				1
TUBERCULOSIS EPTB				1
TUBERCULOSIS IRIS				1
TUBERCULOSIS PULMONARY				1
TUBERCULOSIS DISSEMINATED				1
TUBERCULOSIS MENINGITIS				1
TUBERCULOSIS DISSEMINATED				1
TUBERCULOSIS PULMONARY				1
TUBERCULOSIS PULMONARY				1
TUBERCULOSIS MILIARY				1
TUBERCULOSIS DISSEMINATED				1
TUBERCULOSIS PULMONARY				1
TUBERCULOSIS PULMONARY				1
MENINGITIS SUB-ACUTE PRESUMED TUBERCULOSIS				1
MENINGITIS SUB-ACUTE PRESUMED TUBERCULOSIS				1
TB SPINE		ANAEMIA;UNKNOWN		1
TUBERCULOSIS EPTB				1
TUBERCULOSIS PULMONARY				1
TUBERCULOSIS DISSEMINATED				1
TUBERCULOSIS DISSEMINATED				1
TUBERCULOSIS PULMONARY				1
TUBERCULOSIS RELAPSE PTB SMEAR P				1
MENINGITIS CRYPTOCOCCAL		PTBM		1
TUBERCULOSIS DISSEMINATED				1
TUBERCULOSIS DISSEMINATED				1
TUBERCULOSIS MILIARY				1
TUBERCULOSIS EPTB				1
TUBERCULOSIS TUBERCULOUS PERICARDITIS				1
TUBERCULOSIS PULMONARY				1
TUBERCULOSIS DISSEMINATED		MENINGITIS BACTERIAL CLINICAL		1
TUBERCULOSIS TUBERCULOUS MENINGITIS				1
TUBERCULOSIS DISSEMINATED				1
TUBERCULOSIS PULMONARY				1
TUBERCULOSIS PULMONARY				1
TUBERCULOSIS EPTB				1
TUBERCULOSIS PULMONARY				1
TUBERCULOSIS PULMONARY				1
TUBERCULOSIS DISSEMINATED				1
TUBERCULOSIS DISSEMINATED				1
TUBERCULOSIS PLEURAL EFFUSION				1
MENINGITIS CRYPTOCOCCAL		TUBERCULOSIS DISSEMINATED		1
TUBERCULOSIS PULMONARY				1
TUBERCULOSIS PULMONARY		PNEUMONIA OTHER		1
TUBERCULOSIS DISSEMINATED				1
TUBERCULOSIS TUBERCULOUS MENINGITIS				1
TUBERCULOSIS DISSEMINATED				1
TUBERCULOSIS DISSEMINATED				1
TUBERCULOSIS PULMONARY				1
TUBERCULOSIS DISSEMINATED		PNEUMONIA ASPIRATION		1
[truncated: 558 more rows]

## Sheet: tb2
primdx1	primdx2	secdx1	secdx2	sum_dx	move to
MENINGITIS BACTERIAL CLINICAL	MENINGITIS CRYPTOCOCCAL			1	meningitis	agree
MENINGITIS BACTERIAL CLINICAL	MENINGITIS CRYPTOCOCCAL			1	meningitis
MENINGITIS BACTERIAL CLINICAL	MENINGITIS CRYPTOCOCCAL			1	meningitis
MENINGITIS BACTERIAL CLINICAL	MENINGITIS CRYPTOCOCCAL			1	meningitis
ANAEMIA	PNEUMONIA			1	pneumonia
MENINGITIS BACTERIAL CLINICAL	MENINGITIS CRYPTOCOCCAL			1	meningitis
PERIPHERAL NEUROPATHY DRUG RELATED - TB DRUGS		PHARYNGITIS		1	other
HAEMOPTEM	PLEURITIC			1	other
MENINGITIS BACTERIAL CLINICAL	MENINGITIS CRYPTOCOCCAL			1	meningitis

## Sheet: pneumo
primdx1	primdx2	secdx1	secdx2	sum_dx
CHEST INFECTION	SPINE INJURY			1
PNEUMONIA OTHER				1
PNEUMONIA LOBAR				1
PNEUMONIA OTHER				1
PNEUMONIA BRONCHOPNEUMONIA				1
PNEUMONIA BRONCHOPNEUMONIA				1
PNEUMONIA BRONCHOPNEUMONIA				1
PNEUMONIA ASPIRATION				1
PNEUMONIA OTHER				1
PNEUMONIA BRONCHOPNEUMONIA				1
ANAEMIA UNKNOWN CHRONIC DISEASE		UPPER RESPIRATORY TRACT INFECTION		1
UPPER RESPIRATORY TRACT INFECTION				1
PNEUMONIA BRONCHOPNEUMONIA				1
PNEUMONIA OTHER				1
PNEUMONIA BRONCHOPNEUMONIA				1
PNEUMONIA OTHER				1
PNEUMONIA OTHER				1
PNEUMONIA OTHER		SEPSIS CLINICAL		1
PNEUMONIA LOBAR				1
PNEUMONIA BRONCHOPNEUMONIA				1
PNEUMONIA LOBAR				1
SEVERE PNEUMONIA				1
PNEUMONIA BRONCHOPNEUMONIA				1
HYPOGLYCAEMIA	PNEUMONIA BRONCHOPNEUMONIA			1
PNEUMONIA LOBAR				1
PNEUMONIA BRONCHOPNEUMONIA				1
PNEUMONIA LOBAR				1
PNEUMONIA BRONCHOPNEUMONIA				1
PNEUMONIA BRONCHOPNEUMONIA				1
PNEUMOCYSTIC CARINII PNEUMONIA				1
PNEUMONIA OTHER				1
PNEUMONIA OTHER		SEPSIS CLINICAL		1
PNEUMONIA OTHER		PLEURAL EFFUSION OTHER		1
PNEUMONIA BRONCHOPNEUMONIA		CANDIDIASIS ORAL		1
PNEUMONIA ASPIRATION				1
PNEUMONIA BRONCHOPNEUMONIA				1
PNEUMONIA LOBAR				1
PNEUMONIA LOBAR				1
PNEUMONIA BRONCHOPNEUMONIA				1
PNEUMONIA LOBAR				1
PNEUMONIA LOBAR				1
PNEUMONIA LOBAR				1
PNEUMONIA LOBAR				1
UPPER RESPIRATORY TRACT INFECTION				1
SEPSIS NTS ISOLATED		PNEUMONIA ATYPICAL		1
PNEUMONIA LOBAR				1
PNEUMONIA OTHER				1
ASTHMA OTHER	PNEUMONIA ASPIRATION			1
PNEUMONIA BRONCHOPNEUMONIA		BRONCHIECTASIS		1
PNEUMONIA LOBAR		PEPTIC ULCER DISEASE		1
PNEUMONIA BRONCHOPNEUMONIA				1
PNEUMONIA ATYPICAL				1
PNEUMONIA OTHER				1
PNEUMONIA OTHER		ANAEMIA NORMOCYTIC IRON DEFICIENCY		1
PNEUMONIA LOBAR				1
PNEUMONIA BRONCHOPNEUMONIA				1
SEPSIS CLINICAL		PNEUMONIA OTHER		1
PNEUMONIA BRONCHOPNEUMONIA				1
UPPER RESPIRATORY TRACT INFECTION				1
PNEUMONIA OTHER				1
PNEUMONIA BRONCHOPNEUMONIA				1
PNEUMONIA BRONCHOPNEUMONIA				1
PNEUMONIA OTHER				1
PNEUMONIA VIRAL				1
PNEUMONIA ASPIRATION				1
PNEUMONIA BRONCHOPNEUMONIA				1
PNEUMONIA LOBAR				1
PNEUMONIA LOBAR				1
ASTHMA OTHER	PNEUMONIA BRONCHOPNEUMONIA			1
PNEUMONIA LOBAR				1
PNEUMONIA BRONCHOPNEUMONIA	SEPSIS CLINICAL			1
PNEUMONIA LOBAR				1
PNEUMONIA LOBAR				1
PNEUMONIA BRONCHOPNEUMONIA				1
PNEUMONIA LOBAR				1
ANAEMIA UNKNOWN CHRONIC DISEASE		PNEUMONIA OTHER		1
PNEUMONIA LOBAR				1
PNEUMONIA BRONCHOPNEUMONIA		MALARIA RESPIRATORY DISTRESS		1
PNEUMONIA LOBAR				1
PNEUMONIA OTHER		ANAEMIA;UNKNOWN OTHER		1
PNEUMONIA LOBAR				1
PNEUMONIA ASPIRATION		CANDIDIASIS ORAL		1
PNEUMONIA				1
UPPER RESPIRATORY TRACT INFECTION				1
PNEUMONIA LOBAR				1
SJS		PNEUMONIA ASPIRATION		1
PNEUMONIA OTHER				1
PNEUMONIA OTHER				1
UPPER RESPIRATORY TRACT INFECTION				1
PNEUMONIA LOBAR				1
PNEUMONIA BRONCHOPNEUMONIA				1
PNEUMONIA LOBAR				1
PNEUMONIA LOBAR				1
PNEUMOCYSTIC CARINII PNEUMONIA				1
PNEUMONIA LOBAR				1
URINARY TRACT INFECTION		PNEUMONIA VIRAL		1
PNEUMONIA ASPIRATION				1
PNEUMONIA OTHER				1
PNEUMONIA OTHER				1
ALCOHOL INTOXICATION	PNEUMONIA OTHER			1
PNEUMONIA ASPIRATION				1
UPPER RESPIRATORY TRACT INFECTION				1
PNEUMONIA LOBAR		PNEUMOCYSTIC CARINII PNEUMONIA		1
PNEUMONIA ATYPICAL		CANDIDIASIS OESOPHAGEAL		1
PNEUMONIA LOBAR				1
PNEUMONIA OTHER				1
PNEUMONIA OTHER				1
PNEUMONIA BRONCHOPNEUMONIA				1
PNEUMONIA ASPIRATION				1
PNEUMONIA OTHER				1
PNEUMONIA OTHER		ASTHMA OTHER		1
PNEUMONIA BRONCHOPNEUMONIA				1
PNEUMONIA LOBAR				1
PNEUMONIA LOBAR				1
PNEUMONIA ATYPICAL				1
PNEUMONIA ATYPICAL				1
PNEUMONIA ATYPICAL				1
PNEUMONIA BRONCHOPNEUMONIA				1
PNEUMONIA OTHER				1
PNEUMONIA SEVERE				1
PNEUMONIA LOBAR				1
PNEUMONIA OTHER				1
PNEUMONIA BRONCHOPNEUMONIA				1
PNEUMONIA LOBAR				1
PNEUMONIA LOBAR				1
PNEUMONIA LOBAR				1
PNEUMONIA OTHER				1
PNEUMONIA LOBAR				1
PNEUMONIA LOBAR				1
PNEUMONIA OTHER				1
PNEUMONIA LOBAR				1
PNEUMONIA BRONCHOPNEUMONIA		MALARIA RESPIRATORY DISTRESS		1
PNEUMONIA LOBAR				1
PNEUMONIA OTHER				1
PNEUMONIA LOBAR				1
PNEUMOCYSTIC CARINII PNEUMONIA	SEPSIS CLINICAL	CANDIDIASIS ORAL		1
PNEUMONIA ATYPICAL		SCHIZOAFFECTIVE DISORDER		1
CHEST INFECTION				1
PNEUMONIA OTHER				1
ANAEMIA NORMOCYTIC CHRONIC DISEASE	PNEUMONIA BRONCHOPNEUMONIA			1
PNEUMONIA				1
UPPER RESPIRATORY TRACT INFECTION				1
PNEUMONIA BRONCHOPNEUMONIA				1
PNEUMONIA LOBAR				1
PNEUMONIA OTHER				1
PNEUMONIA BRONCHOPNEUMONIA				1
PNEUMONIA BRONCHOPNEUMONIA				1
ANAEMIA NORMOCYTIC CHRONIC DISEASE	PNEUMONIA LOBAR			1
PNEUMONIA ASPIRATION				1
PNEUMONIA OTHER				1
PNEUMONIA OTHER		CHRONIC OBSTRUCTIVE PULMONARY DISEASE		1
SYPHILLIS		PNEUMONIA LOBAR		1
PNEUMONIA LOBAR				1
PNEUMONIA LOBAR				1
PNEUMONIA ATYPICAL		ASTHMA INFECTIVE EXACERBATION		1
PNEUMONIA LOBAR				1
PNEUMONIA OTHER				1
PNEUMONIA ASPIRATION				1
PEPTIC ULCER DISEASE		PNEUMONIA LOBAR		1
PNEUMONIA LOBAR		ANAEMIA MICROCYTIC CHRONIC DISEASE		1
?ART FAILURE	PNEUMONIA			1
SEVERE PNEUMONIA				1
PNEUMONIA OTHER		HYPERTENSION ESSENTIAL		1
PNEUMONIA BRONCHOPNEUMONIA				1
PNEUMONIA OTHER				1
PNEUMONIA OTHER				1
PNEUMONIA LOBAR				1
PNEUMONIA BRONCHOPNEUMONIA				1
PNEUMONIA LOBAR				1
PNEUMONIA LOBAR				1
PNEUMONIA BRONCHOPNEUMONIA				1
PNEUMONIA BRONCHOPNEUMONIA				1
PNEUMONIA LOBAR				1
PNEUMONIA LOBAR		SEPSIS CLINICAL		1
PNEUMONIA LOBAR				1
PNEUMONIA OTHER				1
PNEUMONIA BRONCHOPNEUMONIA		CANDIDIASIS OESOPHAGEAL		1
PNEUMONIA ASPIRATION				1
PNEUMONIA OTHER				1
ANAEMIA;UNKNOWN OTHER		PNEUMONIA OTHER		1
MALARIA UNCOMPLICATED		PNEUMONIA		1
CHRONIC OBSTRUCTIVE PULMONARY DISEASE		PNEUMONIA LOBAR		1
PNEUMONIA OTHER				1
UPPER RESPIRATORY TRACT INFECTION		LRTI ?BACTERIAL		1
PNEUMONIA BRONCHOPNEUMONIA				1
SEVERE BACTERIAL PNEUMONIA				1
PNEUMONIA BRONCHOPNEUMONIA				1
ANAEMIA NORMOCYTIC CHRONIC DISEASE		PNEUMONIA LOBAR		1
PNEUMOCYSTIC CARINII PNEUMONIA				1
PNEUMONIA LOBAR		ANAEMIA MICROCYTIC MALARIA-ASSOCIATED		1
SEPSIS NTS ISOLATED		PNEUMONIA OTHER		1
PNEUMONIA BRONCHOPNEUMONIA				1
PNEUMONIA ASPIRATION				1
PNEUMONIA BRONCHOPNEUMONIA				1
PNEUMONIA LOBAR				1
PNEUMONIA ASPIRATION				1
PNEUMONIA OTHER				1
PNEUMONIA LOBAR		LV THROMBUS	OVERRIDING AORTA	1
PNEUMONIA ASPIRATION				1
PNEUMONIA OTHER				1
PNEUMONIA LOBAR				1
ANAEMIA;UNKNOWN OTHER		PNEUMONIA LOBAR		1
ANAEMIA;UNKNOWN OTHER	PNEUMONIA OTHER			1
PLEURAL EFFUSION UNKNOWN CAUSE	PNEUMOTHORAX NON TENSION			1
PEPTIC ULCER DISEASE		PNEUMONIA BRONCHOPNEUMONIA		1
HYPERTENSION ESSENTIAL		PNEUMONIA BRONCHOPNEUMONIA		1
SEVERE BACTERIAL PNEUMONIA				1
UPPER RESPIRATORY TRACT INFECTION				1
SEVERE BACTERIAL PNEUMONIA				1
PNEUMONIA BRONCHOPNEUMONIA		BRONCHIECTASIS		1
PNEUMONIA LOBAR				1
PNEUMONIA LOBAR				1
PNEUMONIA ATYPICAL				1
PNEUMONIA OTHER		SEPSIS CLINICAL		1
PNEUMONIA LOBAR				1
PNEUMONIA ASPIRATION		SEPSIS NTS ISOLATED		1
ACQUIRE PNEUMONIA				1
PNEUMONIA ATYPICAL				1
PNEUMONIA ATYPICAL				1
PNEUMONIA BRONCHOPNEUMONIA				1
PNEUMONIA ATYPICAL				1
PNEUMONIA OTHER				1
PNEUMONIA OTHER				1
PNEUMONIA OTHER				1
SEPSIS S PNEUMONIAE ISOLATED		ANAEMIA MICROCYTIC MALARIA-ASSOCIATED		1
PNEUMONIA ASPIRATION				1
PNEUMONIA BRONCHOPNEUMONIA				1
PNEUMONIA LOBAR				1
HYPERTENSION OTHER	PNEUMONIA OTHER	COPD		1
PNEUMONIA OTHER				1
PNEUMONIA BRONCHOPNEUMONIA				1
PNEUMONIA LOBAR				1
PNEUMONIA LOBAR				1
CHRONIC OBSTRUCTIVE PULMONARY DISEASE		PNEUMONIA OTHER		1
PNEUMONIA OTHER				1
PNEUMONIA OTHER				1
PNEUMONIA OTHER				1
PNEUMONIA BRONCHOPNEUMONIA				1
PNEUMONIA BRONCHOPNEUMONIA				1
SEVERE PNEUMONIA				1
HYPOGLYCAEMIA		PNEUMONIA ASPIRATION		1
PNEUMONIA BRONCHOPNEUMONIA				1
PNEUMONIA OTHER		THYROID DISEASE HYPOTHYROIDISM		1
PNEUMONIA OTHER				1
PNEUMONIA BRONCHOPNEUMONIA				1
PNEUMONIA BRONCHOPNEUMONIA				1
PNEUMONIA ATYPICAL		SEPSIS CLINICAL		1
SEVERE PNEUMONIA				1
PNEUMONIA BRONCHOPNEUMONIA				1
PNEUMONIA OTHER				1
PNEUMOTHORAX				1
PNEUMONIA OTHER				1
PNEUMONIA BRONCHOPNEUMONIA				1
PNEUMONIA				1
CHEST INFECTION				1
PNEUMONIA PNEUMOCYSTIS		CANDIDIASIS ORAL		1
PERIPHERAL NEUROPATHY LIKELY DUE TO HIV	PNEUMONIA OTHER			1
PNEUMONIA ATYPICAL				1
BACTERIAL PNEUMONIA				1
PNEUMONIA				1
MALARIA UNCOMPLICATED		PNEUMONIA BACTERIAL		1
PNEUMONIA LOBAR				1
CHEST INFECTION				1
PNEUMONIA BRONCHOPNEUMONIA				1
PNEUMONIA				1
BACTERIAL PNEUMONIA				1
CHEST INFECTION				1
PNEUMONIA BRONCHOPNEUMONIA				1
CAP				1
PNEUMONIA LOBAR		CHRONIC OBSTRUCTIVE PULMONARY DISEASE		1
PNEUMONIA				1
PNEUMONIA ASPIRATION				1
LOBAR PNEUMONIA				1
PNEUMONIA BRONCHOPNEUMONIA				1
PNEUMONIA BRONCHOPNEUMONIA				1
PNEUMONIA LOBAR				1
PNEUMONIA LOBAR				1
BACTERIAL PNEUMONIA				1
URTI				1
URTI				1
PNEUMONIA LOBAR				1
PNEUMONIA BACTERIAL				1
CHICKEN POX	PNEUMONIA			1
PNEUMONIA SEVERE				1
PNEUMONIA		ASTHMA PNEUMONIA		1
MILD CAP				1
PLEURAL EFFUSION PARA-PNEUMONIC				1
PNEUMONIA				1
PNEUMONIA OTHER		MALARIA UNCOMPLICATED		1
PNEUMONIA BACTERIAL				1
PNEUMONIA				1
PNEUMONIA				1
UPPER RESPIRATORY TRACT INFECTION				1
PNEUMONIA ATYPICAL				1
HYPERTENSION	PNEUMONIA			1
PNEUMONIA COMMUNITY ACQUIRED				1
CAP	ORAL CANDIDIASIS			1
PNEUMONIA				1
PNEUMONIA				1
PNEUMONIA BRONCHOPNEUMONIA				1
SEVERE PNEUMONIA				1
PNEUMONIA BRONCHOPNEUMONIA				1
PNEUMONIA				1
PNEUMONIA COMM ACQUIRED				1
PNEUMONIA COMM ACQUIRED				1
PNEUMONIA				1
PNEUMONIA BRONCHOPNEUMONIA				1
PNEUMONIA BRONCHOPNEUMONIA				1
BRONCHIECTASIS		PNEUMONIA BRONCHOPNEUMONIA		1
BRONCHOPNEUMONIA				1
PNEUMONIA BRONCHOPNEUMONIA				1
PNEUMONIA BRONCHOPNEUMONIA				1
PNEUMONIA				1
PNEUMONIA BRONCHOPNEUMONIA				1
PNEUMONIA	SEPSIS CLINICAL			1
PNEUMONIA		SEPSIS CLINICAL		1
SEVERE PNEUMONIA				1
BACTERIAL PNEUMONIA				1
PNEUMONIA	TYPHOID			1
PNEUMONIA BRONCHOPNEUMONIA				1
CHEST INFECTION				1
PNEUMOCYSTIC CARINII PNEUMONIA				1
BACTERIAL PNEUMONIA				1
HEMORRORDS	PNEUMONIA			1
PNEUMONIA	SEPSIS CLINICAL			1
PNEUMONIA BRONCHOPNEUMONIA				1
C A P				1
PNEUMONIA BRONCHOPNEUMONIA		CANDIDIASIS ORAL		1
PNEUMONIA OTHER				1
BACTERIAL PNEUMONIA				1
LEFT SIDED PNEUMOTHORAX				1
PNEUMONIA ASPIRATION				1
CHEST INFECTION				1
PLEURAL EFFUSION PARA-PNEUMONIC				1
CAP				1
PNEUMONIA LOBAR				1
PNEUMONIA LOBAR				1
SEVERE PNEUMONIA				1
SEPSIS CLINICAL	UPPER RESPIRATORY TRACT INFECTION			1
PNEUMONIA COMMUNITY ACQUIRED				1
PNEUMONIA OTHER				1
BACTERIAL PNEUMONIA				1
PNEUMONIA				1
SEVERE PNEUMONIA				1
PNEUMONIA OTHER				1
SEVER IMMUNOSUPPRESSION	PNEUMONIA			1
PNEUMONIA LOBAR				1
PNEUMONIA				1
PLEURAL EFFUSION EMPYEMA	PLEURAL EFFUSION PARA-PNEUMONIC			1
PNEUMONIA				1
PNEUMONIA				1
PNEUMONIA	SEPSIS CLINICAL			1
UPPER RESPIRATORY TRACT INFECTION				1
SEVERE PNEUMONIA				1
MALARIA OTHER		PNEUMONIA OTHER		1
PNEUMONIA				1
SEVERE PNEUMONIA	SEPSIS CLINICAL			1
PNEUMONIA OTHER		BRONCHIECTASIS		1
PNEUMONIA				1
ART FAILURE	PNEUMONIA			1
PNEUMONIA				1
PNEUMONIA BRONCHOPNEUMONIA				1
PNEUMONIA LOBAR				1
PNEUMONIA				1
PNEUMONIA ASPIRATION				1
ANAEMIA;UNKNOWN	PNEUMONIA			1
PNEUMONIA				1
PNEUMONIA BILATERAL MULTILOBAR				1
CAP				1
PNEUMONIA				1
CAP				1
PNEUMONIA ATYPICAL				1
PNEUMONIA SEVERE				1
PNEUMONIA SEVERE				1
PNEUMONIA				1
PNEUMONIA OTHER				1
PNEUMONIA BRONCHOPNEUMONIA				1
PNEUMONIA LOBAR				1
PNEUMONIA				1
PNEUMONIA COMM ACQUIRED				1
PNEUMONIA LOBAR				1
PNEUMONIA OTHER				1
PNEUMONIA BRONCHOPNEUMONIA				1
ANAEMIA		PNEUMONIA		1
PNEUMONIA				1
PNEUMONIA				1
CHEST INFECTION				1
PNEUMONIA LOBAR				1
PNEUMONIA				1
PNEUMONIA ASPIRATION				1
PNEUMOCYSTIC CARINII PNEUMONIA				1
PNEUMONIA LOBAR				1
PNEUMONIA COMM ACQIRED				1
CAP	MICROCYTIC ANAEMIA			1
PNEUMONIA				1
ANAEMIA;UNKNOWN	HYPOGLYCAEMIA			1
PNEUMONIA ATYPICAL				1
PNEUMONIA				1
PNEUMONIA OTHER				1
PNEUMONIA BRONCHOPNEUMONIA				1
PNEUMONIA MILD				1
SEVERE PNEUMONIA				1
CAP				1
PNEUMONIA COMMUNITY ACQUIRED				1
PLEURAL EFFUSION PARA-PNEUMONIC				1
PNEUMONIA				1
PNEUMOCYSTIC CARINII PNEUMONIA				1
PNEUMONIA BACTERIAL				1
PNEUMONIA				1
PNEUMONIA				1
PNEUMONIA LOBAR				1
PNEUMONIA LOBAR				1
PNEUMONIA				1
SEVER CAP				1
ART FAILURE	CHEST INFECTION			1
PNEUMONIA BRONCHOPNEUMONIA				1
SEPSIS CLINICAL		PNEUMONIA LOBAR		1
BACTERIAL LRTI				1
PNEUMOTHORAX TENSION				1
PNEUMONIA BRONCHOPNEUMONIA				1
PNEUMONIA				1
ASTHMA		PNEUMONIA		1
PNEUMONIA OTHER				1
PNEUMONIA COMMUNITY ACQUIRED				1
PNEUMONIA BRONCHOPNEUMONIA				1
PNEUMONIA LOBAR				1
PNEUMONIA ATYPICAL				1
CHEST INFECTION				1
PNEUMONIA BRONCHOPNEUMONIA				1
PNEUMONIA LOBAR				1
PNEUMONIA				1
PNEUMONIA LOBAR				1
PNEUMONIA				1
ANAEMIA;UNKNOWN	PNEUMONIA ASPIRATION			1
PNEUMONIA				1
PNEUMONIA ASPIRATION				1
PNEUMONIA OTHER				1
SEPSIS NTS ISOLATED		PNEUMONIA LOBAR		1
CHRONIC OBSTRUCTIVE PULMONARY DISEASE		PNEUMONIA BRONCHOPNEUMONIA		1
PNEUMONIA				1
UPPER RESPIRATORY TRACT INFECTION		SEPSIS CLINICAL		1
SEPSIS CLINICAL		PNEUMONIA		1
PARAPNEUMONIC EFFUSIO				1
CHRONIC OBSTRUCTIVE PULMONARY DISEASE		PNEUMONIA BRONCHOPNEUMONIA		1
PNEUMONIA LOBAR				1
LACTIC ACADOSIS	PNEUMONIA			1
PNEUMONIA				1
PNEUMONIA ASPIRATION				1
PNEUMONIA				1
PNEUMONIA BRONCHOPNEUMONIA				1
SEPSIS CLINICAL		PNEUMONIA ATYPICAL		1
PNEUMONIA COMMUNITY ACQUIRED				1
PNEUMONIA				1
PNEUMONIA LOBAR				1
ACQUIRED PNEUMONIA	PNEUMONIA			1
PNEUMONIA COMMUNITY ACQUIRED				1
PNEUMONIA				1
PNEUMONIA LOBAR				1
STREPTOCOCES PNEMONIA				1
PNEUMONIA	TYPHOID FEVER			1
PNEUMONIA				1
PNEUMONIA ASPIRATION				1
PNEUMONIA ASPIRATION				1
HYPERTENSION OTHER		PNEUMONIA ASPIRATION		1
PNEUMONIA SEVERE				1
MILD CAP				1
PNEUMONIA				1
PNEUMONIA				1
PNEUMONIA				1
CAP				1
PNEUMONIA ASPIRATION				1
SEPSIS CLINICAL		CHEST INFECTION		1
PNEUMONIA				1
PNEUMOTHORAX HYDRO				1
PNEUMONIA				1
PNEUMONIA BRONCHOPNEUMONIA				1
PNEUMONIA				1
URTI		SEPSIS CLINICAL		1
STREPTOCOCUSS PNEUMONIAE SEPSIS				1
PNEUMONIA				1
PNEUMONIA LOBAR		ASTHMA OTHER		1
PNEUMONIA OTHER				1
PNEUMONIA ATYPICAL				1
PNEUMONIA ASPIRATION				1
PNEUMONIA				1
PNEUMONIA LOBAR				1
PNEUMONIA BACTERIAL				1
SEPSIS CLINICAL		PNEUMONIA LOBAR		1
PNEUMONIA				1
PNEUMONIA LOBAR	SEPSIS CLINICAL			1
PNEUMONIA				1
PNEUMONIA OTHER				1
PNEUMONIA				1
PNEUMONIA				1
PNEUMONIA ASPIRATION				1
MALARIA	PNEUMONIA			1
PNEUMONIA				1
PNEUMONIA				1
PNEUMONIA LOBAR		PLEURAL EFFUSION OTHER		1
CHEST INFECTION				1
SEPSIS CLINICAL		PNEUMONIA OTHER		1
PNEUMONIA ASPIRATION				1
SEVERE PNEUMONIA				1
PNEUMONIA ASPIRATION				1
PNEUMONIA OTHER		SEPSIS NTS ISOLATED		1
PNEUMONIA				1
PNEMONIA				1
CAP				1
PNEUMONIA OTHER				1
PNEUMONIA ASPIRATION				1
PNEUMONIA ATYPICAL				1
PNEUMONIA CAP				1
PNEUMONIA				1
CAP				1
PNEUMONIA				1
PNEUMONIA				1
PNEUMONIA SEVERE				1
PNEUMONIA				1
PNEUMONIA BACTERIAL				1
PNEUMONIA BRONCHOPNEUMONIA				1
PNEUMONIA				1
PNEUMONIA LOBAR				1
ACUTE CHEST INFECTION				1
PNEUMONIA				1
PNEUMONIA LOBAR				1
PNEUMONIA				1
PNEUMONIA COMMUNITY ACQUIRED				1
PNEUMONIA LOBAR				1
PNEUMONIA				1
PNEUMONIA				1
PNEUMONIA	SEPSIS NTS ISOLATED			1
PNEUMONIA LOBAR				1
CHRONIC OBSTRUCTIVE PULMONARY DISEASE		PNEUMONIA BRONCHOPNEUMONIA		1
PNEUMONIA				1
PNEUMONIA	SEPSIS CLINICAL			1
PNEUMONIA PNEUMONIA				1
PNEUMONIA				1
ORAL OESOPHAGEL CANDIDIASSIS	PNEUMONIA			1
PNEUMONIA				1
CAP				1
CAP				1
PNEUMONIA BRONCHOPNEUMONIA				1
PNEUMONIA BRONCHOPNEUMONIA				1
PNEUMONIA				1
PNEUMONIA				1
PNEUMONIA COMMUNITY ACQUIRED				1
PNEUMONIA				1
COMMUNITY ACQUIRED PNEUMONIA				1
C A P	CORPULMOBARY			1
PNEUMONIA				1
PNEUMONIA				1
PNEUMONIA BRONCHOPNEUMONIA				1
PNEUMONIA ASPIRATION				1
PNEUMONIA				1
PNEUMONIA				1
C A P	SEPSIS CLINICAL			1
UPPER RESPIRATORY TRACT INFECTION				1
C A P				1
PNEUMONIA				1
PNEUMONIA SEVER				1
UPPER RESPIRATORY TRACT INFECTION		ANAEMIA;UNKNOWN OTHER		1
UPPER RESPIRATORY TRACT INFECTION				1
PNEUMONIA				1
UPPER RESPIRATORY TRACT INFECTION				1
PNEUMONIA OTHER				1
CHEST INFECTIONS				1
PNEUMONIA				1
PNEUMONIA OTHER				1
PNEUMONIA BACTERIAL				1
CAP	MALARIA			1
CAP				1
PNEUMONIA				1
COMMUNITY ACQUIRED PNEUMONIA				1
PNEUMONIA				1
PNEUMONIA				1
PNEUMONIA				1
UPPER RESPIRATORY TRACT INFECTION		ANAEMIA;UNKNOWN OTHER		1
PNEUMONIA				1
CHEST INFECTION				1
PNEUMONIA OTHER		MALARIA UNCOMPLICATED		1
PNEUMONIA OTHER				1
PNEUMONIA LOBAR				1
PNEUMONIA				1
PNEUMONIA LOBAR				1
CAP				1
PNEUMONIA OTHER				1
PNEUMONIA				1
UPPER RESPIRATORY TRACT INFECTION		SEPSIS		1
PNEUMONIA				1
PNEUMONIA				1
PNEUMONIA				1
COMMUNITY ACQUIRED PNEUMONIA				1
PNEUMONIA				1
PNEUMONIA				1
PNEUMONIA				1
PNEUMONIA OTHER				1
PNEUMONIA LOBAR				1
PNEUMONIA				1
PNEUMONIA				1
PNEUMONIA				1
CHRONIC OBSTRUCTIVE PULMONARY DISEASE		PNEUMONIA LOBAR		1
PNEUMONIA				1
PNEUMONIA LOBAR		SEPSIS CLINICAL		1
ANAEMIA UNKNOWN CHRONIC DISEASE		PNEUMONIA OTHER		1
PNEUMONIA				1
PNEUMONIA BACTERIAL				1
HYPERTENSION		UPPER RESPIRATORY TRACT INFECTION		1
CANDIDIASIS ORAL	PNEUMONIA			1
PNEUMONIA LOBAR				1
PNEUMONIA				1
PNEUMONIA ASPIRATION				1
PNEUMONIA LOBAR				1
CHEST INFECTION				1
PNEUMONIA LOBAR				1
PNEUMONIA				1
PNEUMONIA				1
SEVERE MALARIA	PNEUMONIA			1
PNEUMONIA				1
PNEUMONIA				1
PNEUMONIA				1
PNEUMONIA				1
PNEUMONIA				1
PNEUMONIA OTHER				1
PNEUMONIA				1
PNEUMONIA LOBAR				1
PNEUMONIA LOBAR				1
PNEUMONIA SEVERE				1
PNEUMONIA ASPIRATION				1
PNEUMONIA				1
CAP				1
MALARIA UNCOMPLICATED		CAP		1
PNEUMONIA				1
PNEUMONIA BACTERIAL				1
PNEUMONIA		UPPER RESPIRATORY TRACT INFECTION		1
SEPSIS CLINICAL		PNEUMONIA OTHER		1
ATYPICAL CHEST INFECTION				1
CHEST INFECTION				1
CHEST PAIN				1
PNEUMONIA ATYPICAL				1
PNEUMONIA				1
CHEST INFECTION				1
PNEUMONIA OTHER				1
BCTERIAL PNEUMONIA				1
CHEST INFECTION				1
PNEUMONIA				1
PNEUMONIA PCP				1
PNEUMONIA ASPIRATION				1
CHEST INFECTION				1
PULMONALY OEDEMA	PNEUMONIA			1
SEPSIS NTS ISOLATED	SEPSIS TYPHOID	CHEST INFECTIONS		1
PNEUMOONIA				1
PNEUMONIA COMMUNITY ACQUIRED				1
PNEUMONIA ATYPICAL				1
CHEST INFECTION				1
PNEUMONIA COMMUNITY ACQUIRED				1
BACTERIAL PNEUMONIA				1
LRTI	OTITIS MEDIA			1
PNEUMONIA				1
HYPERTENSION	PNEUMONIA ASPIRATION			1
BACTERIAL PNEUMONIA				1
PNEUMONIA				1
PNEUMONIA				1
CHEST INFECTION				1
ANAEMIA NORMOCYTIC CHRONIC DISEASE		CHEST INFECTION		1
CHEST INFECTION				1
PNEUMONIA				1
PNEUMONIA				1
LRTI		CANDIDIASIS OESOPHAGEAL		1
PNEUMONIA				1
PNEUMOCYSTIC CARINII PNEUMONIA				1
PNEUMONIA				1
PNEUMONIA BACTERIAL				1
PNEUMONIA	SEPSIS CLINICAL			1
CHEST INFECTIONS				1
PNEUMONIA CAP				1
SEPSIS NTS ISOLATED	SEPSIS THYPHOID	CHEST INFECTIONS		1
SEPSIS NTS ISOLATED		PNEUMONIA OTHER		1
PNEUMONIA LOBAR				1
PNEUMONIA LOBAR				1
PNEUMONIA LOBAR				1
PNEUMONIA				1
PNEUMONIA				1
PNEUMONIA				1
PNEUMONIA				1
ATRIAL FIBRILLATION	HYPERTENSION OTHER			1
PNEUMONIA				1
PNEUMONIA CAP				1
PNEUMONIA CAP				1
HOSPITAL ACQUIRED PNEUMONIA				1
PNEUMONIA LOBAR				1
PNEUMONIA BACTERIAL				1
BACTERIAL PNEUMONIA				1
PNEUMONIA LOBAR		ASTHMA NEW DIAGNOSIS		1
PNEUMONIA				1
CHEST INFECTIONS		SEPSIS TYPHOID		1
CHEST INFECTION				1
UPPER RESPIRATORY TRACT INFECTION				1
PNEUMOCYSTIC CARINII PNEUMONIA				1
SHOCK SEPTIC		UPPER RESPIRATORY TRACT INFECTION		1
PNEUMONIA				1
PNEUMONIA OTHER				1
PNEUMONIA OTHER				1
PNEUMONIA OTHER				1
PNEUMONIA ASPIRATION				1
PNEUMONIA BACTERIAL				1
PNEUMONIA				1
PNEUMOCYSTIC CARINII PNEUMONIA				1
LOWER RESPIRATORY TRACK INFECTION				1
PNEUMONIA ATYPICAL		ANAEMIA MICROCYTIC IRON DEFICIENCY		1
TYPHOID ?NTS SEPSIS		PNEUMONIA LOBAR		1
PNEUMONIA				1
PNEUMONIA LOBAR				1
UPPER RESPIRATORY TRACT INFECTION				1
PNEUMONIA MULTILOBAR				1
PNEUMONIA ATYPICAL				1
PNEUMONIA LOBAR				1
PNEUMONIA				1
PNEUMONIA				1
CHRONIC OBSTRUCTIVE PULMONARY DISEASE		PNEUMONIA BRONCHOPNEUMONIA		1
PNEUMONIA LOBAR				1
PNEUMONIA				1
PNEUMONIA				1
PNEUMONIA OTHER				1
COMMUNITY ACQUIRED PNEUMONIA				1
PNEUMONIA				1
C A P				1
SEPSIS NTS ISOLATED		PNEUMONIA OTHER		1
PNEUMONIA OTHER				1
CHEST INFECTION				1
PNEUMONIA ASPIRATION				1
SEPSIS NTS ISOLATED		PNEUMONIA OTHER		1
ARTHRITIS OSTEOARTHRITIS	PNEUMONIA LOBAR			1
PNEUMONIA				1
PNEUMONIA				1
PNEUMONIA BACTERIAL		PULMONARY EFFUSION		1
PNEUMONIA				1
BACTERIAL LRTI				1
PNEUMONIA BRONCHOPNEUMONIA				1
PNEUMONIA LOBAR				1
PNEUMONIA OTHER				1
MILD BACTERIAL LRTI				1
PNEUMONIA STREPTOCOCCUS				1
PNEUMONIA BRONCHOPNEUMONIA				1
PNEUMONIA BILATERAL				1
PNEUMONIA ASPIRATION				1
PNEUMONIA BRONCHOPNEUMONIA				1
PNEUMONIA ACQUIRED IMMUNOSUPRESSION				1
UPPER RESPIRATORY TRACT INFECTION				1
PNEUMONIA SEVERE				1
PNEUMONIA BACTRIAL				1
PNEUMONIA OTHER				1
PNEUMOCYSTIC CARINII PNEUMONIA				1
PNEUMONIA LOBAR				1
PNEUMONIA OTHER				1
PNEUMONIA LOBAR		ANAEMIA;UNKNOWN OTHER		1
PNEUMONIA				1
PNEUMONIA				1
PNEUMONIA				1
PNEUMONIA EXTENNSIVE LEFT SIDED				1
PNEUMONIA LOBAR				1
PNEUMONIA OTHER				1
PNEUMONIA				1
PNEUMONIA ATYPICAL				1
PNEUMONIA				1
PNEUMONIA				1
PNEUMONIA BRONCHOPNEUMONIA				1
PNEUMONIA COMMUNITY ACQUIRED				1
PNEUMONIA				1
BRONCHIECTASIS		CHEST INFECTIONS		1
PNEUMONIA				1
PNEUMONIA	SEPSIS NTS ISOLATED			1
PNEUMONIA				1
PNEUMONIA				1
PNEUMONIA OTHER				1
COMMUNITY ACQUIRED PNEUMONIA				1
PNEUMONIA OTHER				1
PNEUMONIA SEVER				1
PNEUMONIA				1
PNEUMONIA BACTERIAL				1
PNEUMONIA OTHER				1
PNEUMONIA BACTERIAL				1
PNEUMONIA LOBAR				1
CHEST INFECTIONS	P O CANDIDIASIS			1
PNEUMONIA COMMUNITY ACQUIRED				1
PNEUMONIA	UMBILICAL HERNIA			1
PNEUMONIA COMMUNITY ACQUIRED				1
PNEUMONIA				1
PNEUMONIA				1
PNEUMONIA LOBAR				1
PNEUMONIA OTHER				1
SEPSIS NTS ISOLATED		PNEUMONIA OTHER		1
PNEUMONIA LOBAR				1
PNEUMONIA				1
PNEUMONIA LOBAR				1
PNEUMONIA BACTERIAL				1
ASTHMA	PNEUMONIA			1
ART FAILURE		PNEUMONIA		1
PNEUMONIA BACTERIAL				1
PANCTOPACIA	PNEUMONIA			1
PNEUMONIA				1
HYPOGLYCAEMIA		CHEST PAIN ?MUSCUKOSKELTAL ?GORDRD		1
PNEUMONIA				1
PNEUMONIA LOBAR				1
PNEUMONIA				1
PLEURAL EFFUSION PARA-PNEUMONIC				1
CHEST INFECTION				1
PNEUMONIA CAP				1
PNEUMONIA ASPIRATION				1
PNEUMONIA BACTERIAL				1
CHEST INFECTION				1
PNEUMONIA OTHER				1
?LUPUS		PNEUMONIA LOBAR		1
CHEST INFECTIONS				1
PNEUMONIA				1
COMMUNITY ACQUIRED PNEUMONIA				1
ARTHRITIS OSTEOARTHRITIS	PNEUMONIA LOBAR			1
PNEUMONIA LOBAR				1
PNEUMONIA ASPIRATION				1
PNEUMONIA				1
PNEUMONIA LOBAR				1
COPD		PNEUMONIA BACTERIAL		1
PNEUMONIA OTHER				1
PNEUMONIA				1
PNEUMONIA OTHER				1
PNEUMONIA				1
PNEUMONIA				1
MALARIA UNCOMPLICATED		PNEUMONIA COMMUNITY ACQUIRED		1
PNEUMONIA ASPIRATION		ALCOHOL INTOXICATION		1
PNEUMONIA				1
PNEUMONIA				1
PNEUMONIA				1
PNEUMONIA				1
PNEUMONIA OTHER				1
PNEUMONIA BRONCHOPNEUMONIA				1
PNEUMONIA				1
PNEUMONIA BRONCHOPNEUMONIA				1
PNEUMONIA COMMUNITY ACQUIRED				1
PNEUMONIA COMMUNITY ACQUIRED				1
PNEUMONIA				1
ANAEMIA;UNKNOWN SYMPTOMATIC		CHEST INFECTIONS		1
COMMUNITY ACQUIRED PNEUMONIA				1
PNEUMONIA				1
PNEUMONIA				1
CAP	PCP			1
PNEUMONIA				1
ANAEMIA NORMOCYTIC MALARIA-ASSOCIATED	MALARIA UNCOMPLICATED	PNEUMONIA OTHER		1
PNEUMONIA COMMUNITY ACQUIRED				1
PNEUMONIA SEVERE				1
PNEUMONIA COMMUNITY ACQUIRED				1
PNEUMONIA OTHER				1
PNEUMONIA BACTERIAL				1
ENCEPHALITIS		PNEUMONIA OTHER		1
PNEUMONIA				1
PNEUMONIA COMMUNITY ACQUIRED				1
PNEUMONIA				1
PNEUMONIA ASPIRATION				1
CANDIDIASIS OESOPHAGEAL	CANDIDIASIS ORAL			1
PNEUMONIA				1
PNEUMONIA				1
PNEUMONIA				1
PNEUMONIA				1
PNEUMONIA OTHER				1
PNEUMONIA				1
PNEUMONIA ASPIRATION				1
PNEUMONIA				1
PNEUMOCYSTIC CARINII PNEUMONIA		CANDIDIASIS ORAL		1
UPPER RESPIRATORY TRACT INFECTION				1
PNEUMONIA				1
PNEUMONIA OTHER				1
PNEUMONIA OTHER	SEPSIS NTS ISOLATED			1
PNEUMONIA COMMUNITY ACQUIRED				1
CAP				1
PNEUMONIA BACTERIAL				1
STREPTOCOCCAL	PNEUMONIA			1
PNEUMONIA				1
PNEUMONIA BRONCHOPNEUMONIA				1
MALARIA UNCOMPLICATED		CHEST INFECTIONS		1
UPPER RESPIRATORY TRACT INFECTION				1
PNEUMONIA				1
PNEUMONIA BACTERIAL				1
PNEUMONIA				1
PNEUMONIA ASPIRATION				1
PNEUMONIA SEVERE				1
PNEUMONIA				1
PNEUMONIA				1
PNEUMONIA COMMUNITY ACQUIRED				1
PNEUMONIA				1
PNEUMONIA				1
CAP				1
PNEUMONIA				1
PNEUMONIA OTHER				1
PNEUMONIA BACTERIAL				1
PNEUMONIA LOBAR				1
CHEST INFECTIONS				1
CAP	CHEST INFECTION			1
PNEUMONIA				1
PNEUMONIA				1
PNEUMONIA OTHER				1
PNEUMONIA				1
PNEUMONIA C AP				1
CHEST INFECTIONS	SHOCK SEPTIC	HYPOGLYCAEMIA		1
PNEUMONIA				1
PNEUMONIA BRONCHOPNEUMONIA				1
PNEUMONIA SEVERE				1
PNEUMONIA LOBAR				1
PNEUMONIA	PNEUMONIA ASPIRATION			1
PNEUMONIA LOBAR				1
MALARIA	PNEUMONIA			1
PNEUMONIA ATYPICAL				1
PNEUMONIA SEVERE				1
PNEUMONIA LOBAR				1
PNEUMONIA				1
PNEUMONIA				1
SHOCK SEPTIC		PNEUMONIA OTHER		1
PNEUMONIA				1
PNEUMONIA COMMUNITY ACQUIRED				1
PNEUMONIA				1
PNEUMONIA COMMUNITY ACQUIRED				1
PNEUMONIA OTHER				1
PNEUMONIA ACUTE				1
PNEUMONIA ATYPICAL				1
PNEUMONIA ASPIRATION				1
PNEUMONIA COMMUNITY ACQUIRED				1
PNEUMONIA SEVERE				1
PNEUMONIA				1
PNEUMONIA				1
CHICK ABSCESS	PNEUMONIA OTHER			1
PNEUMONIA				1
ASTHMA INFECTIVE EXACERBATION	PNEUMONIA BRONCHOPNEUMONIA			1
ACUTE CHEST INFECTIONS				1
PNEUMONIA		SEPSIS		1
PNEUMONIA				1
PNEUMOCYSTIC CARINII PNEUMONIA				1
PNEUMONIA OTHER				1
PNEUMONIA				1
PNEUMONIA ASPIRATION				1
C A P				1
PNEUMONIA				1
PNEUMONIA OTHER				1
ANAEMIA NORMOCYTIC CHRONIC DISEASE		PNEUMONIA LOBAR		1
CHEST INFECTION	CONVUSIONS			1
PNEUMONIA COMMUNITY ACQUIRED				1
PNEUMONIA				1
BRONCHIECTASIS	PNEUMONIA			1
UPPER RESPIRATORY TRACT INFECTION				1
PNEUMONIA SEVERE				1
PNEUMONIA ASPIRATION				1
CHEST INFECTION		CANDIDIASIS OESOPHAGEAL		1
C A P				1
PNEUMONIA ASPIRATION				1
PNEUMONIA LOBAR				1
PNEUMONIA				1
C A P				1
PNEUMONIA CAP				1
PNEUMONIA				1
PNEUMONIA COMMUNITY ACQUIRED				1
PNEUMONIA				1
PNEUMONIA				1
PNEUMONIA STREP				1
CAP				1
PNEUMONIA LOBAR				1
PNEUMONIA LOBAR				1
PNEUMONIA BRONCHOPNEUMONIA				1
PNEUMONIA ASPIRATION				1
CHEST INFECTION	SEPSIS NTS ISOLATED			1
LRTI				1
PNEUMONIA				1
CHEST INFECTIONS				1
ARTHRITIS OTHER		PNEUMONIA LOBAR		1
PNEUMONIA LOBAR				1
PNEUMONIA ASPIRATION				1
CHEST INFECTION				1
CAP				1
PNEUMONIA LOBAR				1
PNEUMONIA BACTERIAL				1
PNEUMONIA OTHER				1
CAP				1
HYPERTENSION OTHER		PNEUMONIA ASPIRATION		1
PNEUMONIA OTHER				1
PNEUMONIA BRONCHOPNEUMONIA				1
C A P				1
PNEUMONIA	SEPSIS			1
SEVERE PNEUMONIA				1
PNEUMONIA				1
PNEUMONIA				1
CAP	HAEMOPTTYSIS			1
PNEUMONIA				1
COMMUNITY ACQUIRED PNEUMONIA				1
CAP				1
PNEUMONIA ASPIRATION		HYPERTENSION		1
PNEUMONIA PLEURAL EFFUSSION				1
PNEUMONIA BRONCHOPNEUMONIA	SEPSIS CLINICAL			1
IMMUNOSUPPRESSION	PNEUMONIA			1
PNEUMONIA				1
PCP	SEVERE COMMUNITY ACQUIRED PNEUMONIA			1
CAP				1
PNEUMONIA				1
MALARIA UNCOMPLICATED		PNEUMONIA ASPIRATION		1
PNEUMONIA ASPIRATION				1
PNEUMONIA				1
CHEST INFECTION CAP				1
PNEUMONIA LOBAR				1
UPPER RESPIRATORY TRACT INFECTION				1
PNEUMONIA				1
PNEUMONIA SEVERE				1
ENCEPHALITIS		PNEUMONIA ASPIRATION		1
PNEUMONIA LOBAR				1
PNEUMONIA LOBAR				1
PNEUMONIA OTHER				1
PNEUMONIA ASPIRATION				1
PNEUMONIA				1
PNEUMONIA				1
PNEUMONIA BRONCHOPNEUMONIA		ANAEMIA;UNKNOWN SEVERE		1
CAP				1
CAP				1
PNEUMONIA COMMUNITY ACQUIRED				1
CAP				1
PNEUMONIA				1
PNEUMONIA				1
PNEUMONIA				1
PNEUMONIA				1
PNEUMONIA ASPIRATION				1
CHEST INFECTION				1
PNEUMONIA OTHER	SEPSIS CLINICAL			1
PNEUMONIA OTHER				1
UPPER RESPIRATORY TRACT INFECTION				1
PNEUMONIA OTHER				1
PNEUMONIA				1
PNEUMONIA				1
PNEUMONIA SEVERE		SEPSIS NTS ISOLATED		1
PNEUMONIA LOBAR				1
PNEUMONIA				1
PNEUMONIA				1
PNEUMONIA				1
PNEUMONIA				1
PNEUMONIA				1
PNEUMONIA				1
PNEUMONIA				1
PNEUMONIA ASPIRATION				1
PNEUMONIA LOBAR				1
PNEUMONIA ASPIRATION				1
PNEUMOTHORAX				1
PNEUMONIA LOBAR				1
PNEUMONIA ASPIRATION				1
ASTHMA OTHER		PNEUMONIA OTHER		1
PNEUMONIA ASPIRATION				1
PNEUMONIA				1
PNEUMONIA				1
PNEUMONIA OTHER		SEPSIS OTHER		1
PNEUMONIA				1
PNEUMONIA OTHER				1
PNEUMONIA SEVERE				1
PNEUMONIA				1
PNEUMONIA				1
PNEUMONIA ASPIRATION				1
COMMUNITY ACQUIRED PNEUMONIA				1
SEPSIS CLINICAL		PNEUMONIA		1
ANAEMIA MACROCYTIC B12 DEFICIENCY	ANAEMIA MACROCYTIC FOLATE DEFICIENCY	PNEUMONIA LOBAR		1
PNEUMONIA OTHER		PLEURAL EFFUSION OTHER		1
PNEUMONIA ATYPICAL				1
PNEUMOCYSTIC CARINII PNEUMONIA				1
PNEUMONIA SEVERE				1
PNEUMONIA ASPIRATION				1
PNEUMONIA				1
PNEUMONIA OTHER				1
ART FAILURE		PNEUMONIA		1
PNEUMONIA CAP		LV FAILURE		1
UPPER RESPIRATORY TRACT INFECTION				1
PNEUMONIA				1
PNEUMONIA				1
PNEUMONIA				1
SEPSIS OTHER		PNEUMONIA OTHER		1
PNEUMONIA BACTERIA L				1
CHEST INFECTIONS				1
PNEUMONIA				1
PNEUMONIA LOBAR				1
PNEUMONIA				1
SEPSIS CAP		HYPERTENSION		1
PNEUMONIA COMMUNITY ACQUIRED				1
MALARIA UNCOMPLICATED		UPPER RESPIRATORY TRACT INFECTION		1
PNEUMONIA				1
PNEUMONIA				1
PNEUMONIA SEVERE				1
MALARIA UNCOMPLICATED	PNEUMONIA SEVERE			1
CHEST INFECTION				1
PNEUMONIA				1
PNEUMONIA LOBAR				1
PNEUMONIA ASPIRATION				1
SEPSIS NTS ISOLATED		PNEUMONIA COMMUNITY ACQUIRED		1
PNEUMONIA				1
PNEUMONIA BACTERIAL				1
PNEUMONIA				1
COMMUNITY ACQUIRED PNEUMONIA				1
PNEUMONIA LOBAR				1
PNEUMONIA BACTERIAL				1
PNEUMONIA				1
PNEUMONIA				1
PNEUMONIA				1
PNEUMONIA ASPIRATION				1
PNEUMONIA SEVERE				1
PNEUMONIA				1
PNEUMONIA BACTERIAL		SEPSIS TYPHOID		1
PNEUMONIA LOBAR				1
PNEUMONIA				1
PNEUMONIA LOBAR				1
PNEUMONIA MILD				1
PNEUMONIA				1
PNEUMONIA				1
PNEUMONIA CAP		TYPHOID		1
PNEUMONIA				1
PNEUMONIA				1
PNEUMONIA ASPIRATION		ANAEMIA;UNKNOWN OTHER		1
PNEUMONIA				1
PLEURAL EFFUSION PARA-PNEUMONIC				1
PNEUMONIA				1
SEVERE PNEUMONIA				1
CHEST INFECTION				1
BACTERIAL PNEUMONIA				1
PNEUMONIA NOSOCCOMIAL				1
PNEUMONIA ASPIRATION				1
PNEUMONIA ASPIRATION				1
PNEUMONIA	TYPHOID			1
PNEUMONIA SEVERE				1
PNEUMONIA				1
HYPERTENSION OTHER	UPPER RESPIRATORY TRACT INFECTION			1
PNEUMONIA				1
PNEUMONIA COMMUNITY ACQUIRED				1
PNEUMONIA ASPIRATION				1
COMMUNITY ACQUIRED PNEUMONIA				1
?OCCUPATIONAL ASTHMA	UPPER RESPIRATORY TRACT INFECTION			1
PNEUMONIA				1
COMMUNITY ACQUIRED PNEUMONIA				1
PNEUMONIA				1
PNEUMONIA				1
PNEUMONIA				1
PNEUMONIA				1
SEPSIS NTS ISOLATED		ART FAILURE	CHEST INFECTION	1
PNEUMONIA COMMUNITY ACQUIRED				1
PNEUMONIA COMMUNITY ACQUIRED				1
PNEUMONIA				1
BACTERIA PNEUMONIA				1
PNEUMONIA				1
PNEUMONIA				1
PNEUMONIA				1
PNEUMONIA				1
PNEUMONIA OTHER				1
PNEUMONIA				1
PNEUMONIA SEVERE				1
PNEUMONIA COMMUNITY ACQUIRED				1
PNEUMONIA ATYPICAL				1
PNEUMONIA LOBAR				1
PNEUMONIA				1
PNEUMONIA OTHER				1
SEPSIS		PNEUMONIA CAP		1
PNEUMONIA CAP				1
PNEUMONIA				1
PNEUMONIA				1
CHRONIC OBSTRUCTIVE PULMONARY DISEASE	PNEUMONIA BRONCHOPNEUMONIA			1
PNEUMONIA EXTRAPULMONARY				1
PNEUMONIA ATYPICAL				1
PNEUMONIA				1
SEPSIS NTS ISOLATED		PNEUMONIA CAP		1
PNEUMONIA COMMUNITY ACQUIRED				1
PNEUMONIA				1
CHEST INFECTION CAP		SEPSIS NTS ISOLATED		1
CANDIDIASIS OESOPHAGEAL		PNEUMONIA COMUNITY ACQUIRED		1
PNEUMONIA ATYPICAL				1
SEVER CAP				1
PNEUMONIA				1
PNEUMONIA CAP		ANAEMIA;UNKNOWN		1
PNEUMONIA				1
PNEUMONIA				1
PNEUMONIA BACTERIAL				1
CHEST INFECTION				1
PNEUMONIA COMMUNITY ACQUIRED				1
CHEST INFECTIONS		ANAEMIA;UNKNOWN		1
ANAEMIA;UNKNOWN	UPPER RESPIRATORY TRACT INFECTION			1
PNEUMONIA COMMUNITY ACQUIRED				1
PNEUMOTHORAX				1
SEPSIS NTS ISOLATED	SEPSIS TYPHOID	PNEUMONIA CAP		1
PNEUMONIA				1
SEVERE PNEUMONIA				1
PNEUMONIA				1
PNEUMONIA				1
PNEUMONIA				1
PNEUMONIA				1
SEVERE PNEUMONIA				1
PNEUMONIA	SEPSIS CLINICAL			1
PNEUMONIA SEVERE		MALARIA SEVERE		1
PNEUMONIA SEVERE				1
UPPER RESPIRATORY TRACT INFECTION				1
SEVERE PNEUMONIA				1
PNEUMONIA				1
PNEUMONIA COMMUNITY ACQUIRED				1
PNEUMONIA				1
PNEUMONIA				1
PNEUMONIA				1
PNEUMONIA				1
CHEST INFECTION		PNEUMONIA SEVERE COMMUNITY ACQUIRED		1
SEPSIS		PNEUMONIA		1
PNEUMONIA				1
PNEUMONIA ASPIRATION				1
PNEUMONIA SEVERE		CHEST INFECTIONS		1
PNEUMONIA				1
CAP				1
CAP				1
PNEUMONIA				1
PNEUMONIA		ANAEMIA;MICROCYTIC		1
PNEUMONIA BACTERIAL				1
PNEUMONIA				1
PNEUMONIA ASPIRATION				1
PNEUMONIA ASPIRATION				1
PNEUMONIA OTHER				1
PNEUMONIA				1
CHEST INFECTIONS				1
PNEUMONIA ASPIRATION				1
PNEUMONIA LOBAR				1
PNEUMONIA				1
PNEUMONIA				1
PNEUMONIA LOBAR				1
CAP				1
COR PULMONALE	PNEUMONIA LOBAR			1
COMMUNITY ACQUIRED PNEUMONIA				1
PNEUMONIA				1
SEPSIS OTHER		CHEST INFECTION		1
PNEUMONIA ASPIRATION				1
PNEUMONIA STREP				1
PNEUMONIA				1
PNEUMONIA LOBAR				1
PNEUMONIA COMMUNITY ACQUIRED				1
SEPSIS CAP	SEPSIS NTS ISOLATED	ANAEMIA UNKNOWN CHRONIC DISEASE		1
CAP				1
PNEUMONIA LOBAR				1
PNEUMONIA CAP				1
PNEUMONIA LOBAR				1
PNEUMONIA				1
PNEUMONIA				1
PNEUMONIA				1
PNEUMONIA				1
SEVERE PNEUMONIA				1
PNEUMONIA				1
CHEST INFECTION				1
PNEUMONIA				1
PNEUMONIA				1
PNEUMONIA				1
ALCOHOL INTOXICATION		PNEUMONIA ASPIRATION		1
PNEUMONIA				1
SEVERE PNEUMONIA				1
CHEST IINFECTION	JAUNDICE	CANDIDIASIS ORAL		1
COMMUNITY ACQUIRED PNEUMONIA				1
SEPSIS		PNEUMONIA		1
PNEUMONIA				1
PNEUMONIA				1
CHEST PAINS				1
PNEUMONIA ASPIRATION				1
PNEUMONIA				1
CAP				1
CHEST INFECTIONS				1
PNEUMONIA				1
SHOCK SEPTIC		PNEUMONIA OTHER		1
PNEUMONIA	SEPSIS			1
CAP				1
PNEUMONIA	SEPSIS			1
CHEST INFECTIONS				1
PNEUMONIA SEVERE				1
CHEST INFECTIONS				1
PNEUMONIA				1
PNEUMONIA				1
PNEUMONIA				1
PNEUMONIA				1

## Sheet: pneumonia 2
primdx1	primdx2	secdx1	secdx2	sum_dx	move to
ANAEMIA UNKNOWN CHRONIC DISEASE		UPPER RESPIRATORY TRACT INFECTION		1	keep?	agree
HYPOGLYCAEMIA	PNEUMONIA BRONCHOPNEUMONIA			1	keep?	agree
SEPSIS NTS ISOLATED		PNEUMONIA ATYPICAL		1	sepsis	agree
ASTHMA OTHER	PNEUMONIA ASPIRATION			1	lungdz	agree
SEPSIS CLINICAL		PNEUMONIA OTHER		1	keep?	agree
ASTHMA OTHER	PNEUMONIA BRONCHOPNEUMONIA			1	lungdz	agree
ANAEMIA UNKNOWN CHRONIC DISEASE		PNEUMONIA OTHER		1	keep?	agree
SJS		PNEUMONIA ASPIRATION		1	other	agree
URINARY TRACT INFECTION		PNEUMONIA VIRAL		1	UTI	agree
ALCOHOL INTOXICATION	PNEUMONIA OTHER			1	?	keep
ANAEMIA NORMOCYTIC CHRONIC DISEASE	PNEUMONIA BRONCHOPNEUMONIA			1	keep?	agree
ANAEMIA NORMOCYTIC CHRONIC DISEASE	PNEUMONIA LOBAR			1	keep?	agree
SYPHILLIS		PNEUMONIA LOBAR		1	keep?	agree
PEPTIC ULCER DISEASE		PNEUMONIA LOBAR		1	keep?	agree
?ART FAILURE	PNEUMONIA			1	keep?	agree
ANAEMIA;UNKNOWN OTHER		PNEUMONIA OTHER		1	keep?	agree
MALARIA UNCOMPLICATED		PNEUMONIA		1	malaria	agree
CHRONIC OBSTRUCTIVE PULMONARY DISEASE		PNEUMONIA LOBAR		1	lungdz	agree
ANAEMIA NORMOCYTIC CHRONIC DISEASE		PNEUMONIA LOBAR		1	keep?	agree
SEPSIS NTS ISOLATED		PNEUMONIA OTHER		1	sepsis	agree
ANAEMIA;UNKNOWN OTHER		PNEUMONIA LOBAR		1	keep?	agree
ANAEMIA;UNKNOWN OTHER	PNEUMONIA OTHER			1	keep?	agree
PEPTIC ULCER DISEASE		PNEUMONIA BRONCHOPNEUMONIA		1	PUD	agree
HYPERTENSION ESSENTIAL		PNEUMONIA BRONCHOPNEUMONIA		1	?	keep
SEPSIS S PNEUMONIAE ISOLATED		ANAEMIA MICROCYTIC MALARIA-ASSOCIATED		1	sepsis	pneumonia
HYPERTENSION OTHER	PNEUMONIA OTHER	COPD		1	pneumonia	keep
CHRONIC OBSTRUCTIVE PULMONARY DISEASE		PNEUMONIA OTHER		1	lungdz	agree
HYPOGLYCAEMIA		PNEUMONIA ASPIRATION		1	?	keep
PNEUMOTHORAX				1	other or lungdz	lung dz
PERIPHERAL NEUROPATHY LIKELY DUE TO HIV	PNEUMONIA OTHER			1	keep?	agree
MALARIA UNCOMPLICATED		PNEUMONIA BACTERIAL		1	malaria	agree
CHICKEN POX	PNEUMONIA			1	keep?	agree
HYPERTENSION	PNEUMONIA			1	keep?	agree
BRONCHIECTASIS		PNEUMONIA BRONCHOPNEUMONIA		1	lungdz	agree
HEMORRORDS	PNEUMONIA			1	?	keep
LEFT SIDED PNEUMOTHORAX				1	lungdz or other?	lung dz
SEPSIS CLINICAL	UPPER RESPIRATORY TRACT INFECTION			1	keep	?
SEVER IMMUNOSUPPRESSION	PNEUMONIA			1	keep?	agree
MALARIA OTHER		PNEUMONIA OTHER		1	malaria	agree
ART FAILURE	PNEUMONIA			1	keep?	agree
ANAEMIA;UNKNOWN	PNEUMONIA			1	keep?	agree
ANAEMIA		PNEUMONIA		1	keep?	agree
ANAEMIA;UNKNOWN	HYPOGLYCAEMIA			1	anaemia	agree
ART FAILURE	CHEST INFECTION			1	keep?	agree
SEPSIS CLINICAL		PNEUMONIA LOBAR		1	keep?	agree
PNEUMOTHORAX TENSION				1	lungdz or other?	lung dz
ASTHMA		PNEUMONIA		1	lung dz	agree
ANAEMIA;UNKNOWN	PNEUMONIA ASPIRATION			1	?	keep
SEPSIS NTS ISOLATED		PNEUMONIA LOBAR		1	sepsis	agree
CHRONIC OBSTRUCTIVE PULMONARY DISEASE		PNEUMONIA BRONCHOPNEUMONIA		1	lungdz	keep
SEPSIS CLINICAL		PNEUMONIA		1	keep?	agree
CHRONIC OBSTRUCTIVE PULMONARY DISEASE		PNEUMONIA BRONCHOPNEUMONIA		1	lungdz	agree
LACTIC ACADOSIS	PNEUMONIA			1	?	keep
SEPSIS CLINICAL		PNEUMONIA ATYPICAL		1	keep	agree
HYPERTENSION OTHER		PNEUMONIA ASPIRATION		1	?	keep
SEPSIS CLINICAL		CHEST INFECTION		1	keep	?
PNEUMOTHORAX HYDRO				1	lungdz or other?	lung dz
SEPSIS CLINICAL		PNEUMONIA LOBAR		1	keep	?
MALARIA	PNEUMONIA			1	malaria	agree
SEPSIS CLINICAL		PNEUMONIA OTHER		1	keep	?
CHRONIC OBSTRUCTIVE PULMONARY DISEASE		PNEUMONIA BRONCHOPNEUMONIA		1	lungdz	agree
ORAL OESOPHAGEL CANDIDIASSIS	PNEUMONIA			1	keep	keep
CHRONIC OBSTRUCTIVE PULMONARY DISEASE		PNEUMONIA LOBAR		1	lungdz	agree
ANAEMIA UNKNOWN CHRONIC DISEASE		PNEUMONIA OTHER		1	keep?	keep
HYPERTENSION		UPPER RESPIRATORY TRACT INFECTION		1	keep?	keep
CANDIDIASIS ORAL	PNEUMONIA			1	keep?	kepp
SEVERE MALARIA	PNEUMONIA			1	malaria	agree
MALARIA UNCOMPLICATED		CAP		1	malaria	agree
SEPSIS CLINICAL		PNEUMONIA OTHER		1	keep	?
PULMONALY OEDEMA	PNEUMONIA			1	keep	keep
SEPSIS NTS ISOLATED	SEPSIS TYPHOID	CHEST INFECTIONS		1	sepsis	agree
HYPERTENSION	PNEUMONIA ASPIRATION			1	keep	keep
ANAEMIA NORMOCYTIC CHRONIC DISEASE		CHEST INFECTION		1	keep?	keep
SEPSIS NTS ISOLATED	SEPSIS THYPHOID	CHEST INFECTIONS		1	sepsis	agree
SEPSIS NTS ISOLATED		PNEUMONIA OTHER		1	sepsis	agree
ATRIAL FIBRILLATION	HYPERTENSION OTHER			1	hrt	agree
SHOCK SEPTIC		UPPER RESPIRATORY TRACT INFECTION		1	pneumonia	?
TYPHOID ?NTS SEPSIS		PNEUMONIA LOBAR		1	sepsis	?
CHRONIC OBSTRUCTIVE PULMONARY DISEASE		PNEUMONIA BRONCHOPNEUMONIA		1	lungdz	keep
SEPSIS NTS ISOLATED		PNEUMONIA OTHER		1	sepsis	agree
SEPSIS NTS ISOLATED		PNEUMONIA OTHER		1	sepsis	agree
ARTHRITIS OSTEOARTHRITIS	PNEUMONIA LOBAR			1	pneumonia	keep
BRONCHIECTASIS		CHEST INFECTIONS		1	lungdz	agree
SEPSIS NTS ISOLATED		PNEUMONIA OTHER		1	sepsis	agree
ASTHMA	PNEUMONIA			1	lungdz	keep
ART FAILURE		PNEUMONIA		1	keep?	keep
PANCTOPACIA	PNEUMONIA			1	?	keep
HYPOGLYCAEMIA		CHEST PAIN ?MUSCUKOSKELTAL ?GORDRD		1	other?	agree
?LUPUS		PNEUMONIA LOBAR		1	pneumonia	keep
ARTHRITIS OSTEOARTHRITIS	PNEUMONIA LOBAR			1	pneumonia	keep
COPD		PNEUMONIA BACTERIAL		1	lungdz?	keep
MALARIA UNCOMPLICATED		PNEUMONIA COMMUNITY ACQUIRED		1	malaria	agree
ANAEMIA;UNKNOWN SYMPTOMATIC		CHEST INFECTIONS		1	pneumonia	keep
ANAEMIA NORMOCYTIC MALARIA-ASSOCIATED	MALARIA UNCOMPLICATED	PNEUMONIA OTHER		1	malaria	agree
ENCEPHALITIS		PNEUMONIA OTHER		1	other?	agree
CANDIDIASIS OESOPHAGEAL	CANDIDIASIS ORAL			1	thrush?	agree
STREPTOCOCCAL	PNEUMONIA			1	keep?	agree
MALARIA UNCOMPLICATED		CHEST INFECTIONS		1	malaria	agree
MALARIA	PNEUMONIA			1	malaria	agree
SHOCK SEPTIC		PNEUMONIA OTHER		1	sepsis?	agree
CHICK ABSCESS	PNEUMONIA OTHER			1	infection other?	organ
ANAEMIA NORMOCYTIC CHRONIC DISEASE		PNEUMONIA LOBAR		1	keep?	agree
BRONCHIECTASIS	PNEUMONIA			1	lungdz	keep
ARTHRITIS OTHER		PNEUMONIA LOBAR		1	keep?	agree
HYPERTENSION OTHER		PNEUMONIA ASPIRATION		1	?	keep
IMMUNOSUPPRESSION	PNEUMONIA			1	keep?	agree
MALARIA UNCOMPLICATED		PNEUMONIA ASPIRATION		1	malaria	agree
ENCEPHALITIS		PNEUMONIA ASPIRATION		1	other	agree
PNEUMOTHORAX				1	lungdz or other?	lung dz
ASTHMA OTHER		PNEUMONIA OTHER		1	lungdz	keep
SEPSIS CLINICAL		PNEUMONIA		1	sepsis or keep?	?
ANAEMIA MACROCYTIC B12 DEFICIENCY	ANAEMIA MACROCYTIC FOLATE DEFICIENCY	PNEUMONIA LOBAR		1	pneumonia	keep
ART FAILURE		PNEUMONIA		1	keep?	agree
SEPSIS OTHER		PNEUMONIA OTHER		1	sepsis	agree
MALARIA UNCOMPLICATED		UPPER RESPIRATORY TRACT INFECTION		1	malaria	agree
MALARIA UNCOMPLICATED	PNEUMONIA SEVERE			1	malaria or keep?	malaria
SEPSIS NTS ISOLATED		PNEUMONIA COMMUNITY ACQUIRED		1	sepsis	agree
HYPERTENSION OTHER	UPPER RESPIRATORY TRACT INFECTION			1	pneumonia	keep
?OCCUPATIONAL ASTHMA	UPPER RESPIRATORY TRACT INFECTION			1	lungdz or keep?	keep
SEPSIS NTS ISOLATED		ART FAILURE	CHEST INFECTION	1	sepsis	?
SEPSIS		PNEUMONIA CAP		1	sepsis	?
CHRONIC OBSTRUCTIVE PULMONARY DISEASE	PNEUMONIA BRONCHOPNEUMONIA			1	lungdz	keep
SEPSIS NTS ISOLATED		PNEUMONIA CAP		1	sepsis	?
CANDIDIASIS OESOPHAGEAL		PNEUMONIA COMUNITY ACQUIRED		1	?	thrush
ANAEMIA;UNKNOWN	UPPER RESPIRATORY TRACT INFECTION			1	keep?	agree
PNEUMOTHORAX				1	lungdz or other?	lung dz
SEPSIS NTS ISOLATED	SEPSIS TYPHOID	PNEUMONIA CAP		1	sepsis	?
SEPSIS		PNEUMONIA		1	sepsis	?
COR PULMONALE	PNEUMONIA LOBAR			1	hrt or pneumonia?	hrt
SEPSIS OTHER		CHEST INFECTION		1	sepsis	?
ALCOHOL INTOXICATION		PNEUMONIA ASPIRATION		1	alcohol?	agree
SEPSIS		PNEUMONIA		1	sepsis	?
CHEST PAINS				1	other	other
SHOCK SEPTIC		PNEUMONIA OTHER		1	sepsis	?
PNEUMONIA	TYPHOID FEVER			1
PNEUMONIA	SEPSIS NTS ISOLATED			1
PNEUMONIA	SEPSIS NTS ISOLATED			1
PNEUMONIA OTHER	SEPSIS NTS ISOLATED			1
CHEST INFECTION	SEPSIS NTS ISOLATED			1
SEPSIS CAP	SEPSIS NTS ISOLATED	ANAEMIA UNKNOWN CHRONIC DISEASE		1

## Sheet: mening
primdx1	primdx2	secdx1	secdx2	sum_dx
MENINGITIS VIRAL				1
MENINGITIS		ART FAILURE		1
MENINGITIS CRYPTOCOCCAL		EPILEPSY		1
MENINGITIS CRYPTOCOCCAL				1
MENINGITIS VIRAL				1
MENINGITIS CRYPTOCOCCAL				1
MENINGITIS BACTERIAL CLINICAL				1
MENINGITIS BACTERIAL CLINICAL				1
MENINGITIS BACTERIAL CLINICAL				1
HYPOGLYCAEMIA	MALARIA UNCOMPLICATED			1
MENINGITIS OTHER	URINARY TRACT INFECTION			1
MENINGITIS BACTERIAL CLINICAL				1
MENINGITIS CRYPTOCOCCAL				1
MALARIA UNCOMPLICATED		MENINGITIS CRYPTOCOCCAL		1
SEPSIS CLINICAL		MENINGITIS BACTERIAL CLINICAL		1
MENINGITIS CRYPTOCOCCAL		ANAEMIA;UNKNOWN OTHER		1
MENINGITIS BACTERIAL CLINICAL				1
MENINGITIS BACTERIAL CLINICAL				1
MENINGITIS CRYPTOCOCCAL				1
MENINGITIS CRYPTOCOCCAL		SEPSIS CLINICAL		1
MENINGITIS CRYPTOCOCCAL				1
MENINGITIS BACTERIAL CLINICAL				1
MENINGITIS OTHER		MALARIA UNCOMPLICATED		1
MENINGITIS CRYPTOCOCCAL				1
MENINGITIS CRYPTOCOCCAL				1
MENINGITIS CRYPTOCOCCAL				1
MENINGITIS CRYPTOCOCCAL				1
MENINGITIS CRYPTOCOCCAL				1
MENINGITIS BACTERIAL CLINICAL				1
MENINGITIS CRYPTOCOCCAL				1
MENINGITIS BACTERIAL N MENINGITIDES GROWN		HYPOGLYCAEMIA		1
MENINGITIS BACTERIAL CLINICAL				1
MENINGITIS OTHER				1
MENINGITIS VIRAL	SEPSIS CLINICAL			1
MENINGITIS;BACTERIAL OTHER				1
MENINGITIS BACTERIAL CLINICAL				1
MENINGITIS BACTERIAL CLINICAL				1
MENINGITIS;BACTERIAL OTHER				1
MENINGITIS OTHER				1
MENINGITIS CRYPTOCOCCAL				1
MENINGITIS CRYPTOCOCCAL				1
MALARIA CEREBRAL		MENINGITIS OTHER		1
MENINGITIS BACTERIAL CLINICAL				1
MENINGITIS BACTERIAL CLINICAL				1
MENINGITIS BACTERIAL CLINICAL				1
MENINGITIS CRYPTOCOCCAL				1
MENINGITIS CRYPTOCOCCAL				1
MENINGITIS CRYPTOCOCCAL				1
MENINGITIS VIRAL				1
MENINGITIS CRYPTOCOCCAL				1
MENINGITIS BACTERIAL CLINICAL				1
MENINGITIS OTHER		SYPHILLIS		1
MENINGITIS OTHER				1
MENINGITIS OTHER				1
MENINGITIS BACTERIAL CLINICAL				1
MENINGITIS BACTERIAL CLINICAL				1
MENINGITIS CRYPTOCOCCAL		SEPSIS NTS ISOLATED		1
MENINGITIS OTHER				1
MENINGITIS OTHER		SEPSIS CLINICAL		1
MENINGITIS VIRAL				1
MENINGITIS CRYPTOCOCCAL				1
MENINGITIS	SEPSIS			1
SEPSIS OTHER		MENINGITIS OTHER		1
MALARIA CEREBRAL		MENINGITIS BACTERIAL CLINICAL		1
MENINGITIS CRYPTOCOCCAL				1
MENINGITIS OTHER				1
MENINGITIS CRYPTOCOCCAL				1
MENINGITIS VIRAL				1
MENINGITIS CRYPTOCOCCAL				1
MENINGITIS BACTERIAL CLINICAL				1
MENINGITIS OTHER				1
MENINGITIS CRYPTOCOCCAL				1
MENINGITIS BACTERIAL CLINICAL		SEPSIS CLINICAL		1
MENINGITIS BACTERIAL CLINICAL				1
MENINGITIS CRYPTOCOCCAL				1
MENINGITIS BACTERIAL CLINICAL				1
MENINGITIS CRYPTOCOCCAL				1
MENINGITIS OTHER				1
MENINGITIS CRYPTOCOCCAL				1
MENINGITIS CRYPTOCOCCAL				1
MENINGITIS BACTERIAL CLINICAL				1
MENINGITIS BACTERIAL CLINICAL				1
MENINGITIS BACTERIAL CLINICAL		MALARIA CEREBRAL		1
MENINGITIS BACTERIAL CLINICAL				1
MENINGITIS BACTERIAL CLINICAL				1
MENINGITIS CRYPTOCOCCAL		PLEURAL EFFUSION UNKNOWN CAUSE		1
MALARIA UNCOMPLICATED		MENINGITIS OTHER		1
MENINGITIS BACTERIAL CLINICAL				1
MENINGITIS BACTERIAL CLINICAL	MENINGITIS CRYPTOCOCCAL	MALARIA CEREBRAL		1
MENINGITIS CRYPTOCOCCAL				1
MENINGITIS BACTERIAL CLINICAL				1
MENINGITIS CRYPTOCOCCAL				1
MENINGITIS CRYPTOCOCCAL				1
MENINGITIS CRYPTOCOCCAL				1
SEPSIS NTS ISOLATED		MENINGITIS CRYPTOCOCCAL		1
MENINGITIS OTHER		MALARIA UNCOMPLICATED		1
MENINGITIS CRYPTOCOCCAL		SPACE OCCUPYING LESION UNKNOWN		1
MENINGITIS BACTERIAL CLINICAL				1
MENINGITIS CRYPTOCOCCAL				1
SEPSIS MENINGITS				1
MENINGITIS CRYPTOCOCCAL				1
MENINGITIS BACTERIAL CLINICAL				1
MENINGITIS CRYPTOCOCCAL				1
MENINGITIS				1
MENINGITIS BACTERIAL CLINICAL				1
MENINGITIS CRYPTOCOCCAL				1
MENINGITIS BACTERIAL CLINICAL				1
MENINGITIS CRYPTOCOCCAL				1
MENINGITIS;BACTERIAL NO ORG GROWN				1
MENINGITIS BACTERIAL CLINICAL	MENINGITIS VIRAL			1
MENINGITIS BACTERIAL CLINICAL				1
MENINGITIS CRYPTOCOCCAL				1
SEPSIS CLINICAL		MENINGITIS BACTERIAL CLINICAL		1
CANDIDIASIS OESOPHAGEAL		MENINGITIS CRYPTOCOCCAL		1
CANDIDIASIS OESOPHAGEAL		MENINGITIS CRYPTOCOCCAL		1
MENINGITIS BACTERIAL CLINICAL		SEPSIS CLINICAL		1
MENINGITIS BACTERIAL CLINICAL		ANAEMIA;UNKNOWN IN PREGNANCY		1
MENINGITIS BACTERIAL CLINICAL				1
MENINGITIS CLINICAL				1
MENINGITIS CRYPTOCOCCAL		MALARIA UNCOMPLICATED		1
MENINGITIS CLINICAL				1
MENINGITIS BACTERIAL CLINICAL				1
MENINGITIS CRYPTOCOCCAL				1
MENINGITIS CRYPTOCOCCAL				1
MENINGITIS CRYPTOCOCCAL				1
MENINGITIS BACTERIAL CLINICAL				1
MENINGITIS OTHER		ENCEPHALOPATHY HIV		1
MENINGITIS BACTERIAL CLINICAL				1
MENINGITIS BACTERIAL CLINICAL				1
MENINGITIS BACTERIAL CLINICAL				1
MENINGITIS BACTERIAL CLINICAL		SEPSIS NTS ISOLATED		1
MENINGITIS BACTERIAL CLINICAL				1
MENINGITIS CRYPTOCOCCAL				1
MENINGITIS CRYPTOCOCCAL				1
MENINGITIS OTHER	SEPSIS CLINICAL			1
MENINGITIS CRYPTOCOCCAL				1
MENINGITIS BACTERIAL CLINICAL				1
MENINGITIS VIRAL				1
MENINGITIS VIRAL				1
MENINGITIS VIRAL				1
MENINGITIS BACTERIAL CLINICAL				1
MENINGITIS CRYPTOCOCCAL				1
MENINGITIS CRYPTOCOCCAL				1
MENINGITIS VIRAL				1
MENINGITIS CRYPTOCOCCAL				1
MENINGITIS CRYPTOCOCCAL				1
MENINGITIS BACTERIAL CLINICAL				1
MENINGITIS BACTERIAL CLINICAL				1
MENINGITIS BACTERIAL CLINICAL				1
MENINGITIS BACTERIAL N MENINGITIDES GROWN				1
MENINGITIS BACTERIAL CLINICAL				1
MENINGITIS OTHER				1
MENINGITIS CRYPTOCOCCAL				1
MENINGITIS CRYPTOCOCCAL				1
MENINGITIS CRYPTOCOCCAL				1
MENINGITIS CRYPTOCOCCAL				1
MENINGITIS BACTERIAL CLINICAL				1
MENINGITIS BACTERIAL CLINICAL				1
MENINGITIS BACTERIAL CLINICAL				1
PSYCHATRICK	MENINGITIS OTHER			1
MENINGITIS CRYPTOCOCCAL				1
MENINGITIS BACTERIAL CLINICAL				1
MENINGITIS				1
MENINGITIS OTHER				1
MENINGITIS	SEVERE MALARIA			1
MENINGITIS BACTERIAL CLINICAL				1
MENINGITIS CRYPTOCOCCAL				1
MENINGITIS CRYPTOCOCCAL				1
MENINGITIS BACTERIAL CLINICAL				1
MENINGITIS BACTERIAL CLINICAL	SEPSIS CLINICAL			1
MENINGITIS CRYPTOCOCCAL				1
MENINGITIS CRYPTOCOCCAL				1
MENINGITIS CRYPTOCOCCAL		HYPOGLYCAEMIA		1
TYPHOID	MENINGITIS BACTERIAL CLINICAL			1
MENINGITIS CRYPTOCOCCAL		MALARIA UNCOMPLICATED		1
MENINGITIS CRYPTOCOCCAL				1
MENINGITIS OTHER				1
MENINGITIS CRYPTOCOCCAL				1
MENINGITIS BACTERIAL CLINICAL	MENINGITIS CRYPTOCOCCAL			1
MENINGITIS BACTERIAL CLINICAL	MENINGITIS CRYPTOCOCCAL			1
VIRAL MENINGITIS				1
MENINGITIS CRYPTOCOCCAL				1
MENINGITIS BACTERIAL CLINICAL	SEPSIS CLINICAL			1
MENINGITIS OTHER				1
VIRAL MENINGITIS				1
MENINGITIS OTHER		SEPSIS CLINICAL		1
MENINGITIS CRYPTOCOCCAL				1
MENINGITIS BACTERIAL CLINICAL				1
MENINGITIS BACTERIAL CLINICAL				1
MENINGITIS OTHER				1
MENINGITIS CRYPTOCOCCAL				1
MENINGITIS CRYPTOCOCCAL				1
MENINGITIS BACTERIAL CLINICAL				1
MENINGITIS CRYPTOCOCCAL				1
MENINGITIS BACTERIAL CLINICAL		SEPSIS CLINICAL		1
MENINGITIS BACTERIAL CLINICAL				1
MENINGITIS CRYPTOCOCCAL				1
MENINGITIS CRYPTOCOCCAL				1
MENINGITIS BACTERIAL CLINICAL				1
MENINGITIS BACTERIAL CLINICAL		SEPSIS CLINICAL		1
MENINGITIS CRYPTOCOCCAL				1
ACUTE PSYCHIATIC DISORDER	MENINGITIS OTHER			1
JAUNDICE		MENINGITIS BACTERIAL CLINICAL		1
MENINGITIS OTHER				1
SEPSIS CLINICAL		MENINGITIS BACTERIAL CLINICAL		1
MENINGITIS BACTERIAL CLINICAL				1
C C M	MENINGITIS CRYPTOCOCCAL			1
MENINGITIS TYPHOID				1
MENINGITIS CRYPTOCOCCAL		SEPSIS NTS ISOLATED		1
MENINGITIS CRYPTOCOCCAL				1
MENINGITIS BACTERIAL CLINICAL				1
MENINGITIS BACTERIAL CLINICAL				1
MENINGITIS BACTERIAL CLINICAL				1
MENINGITIS BACTERIAL CLINICAL				1
ANAEMIA		MENINGITIS BACTERIAL CLINICAL		1
JAUNDICE	MENINGITIS CRYPTOCOCCAL			1
MENINGITIS BACTERIAL CLINICAL	MENINGITIS CRYPTOCOCCAL			1
MENINGITIS CRYPTOCOCCAL				1
MENINGITIS BACTERIAL CLINICAL	SEPSIS CLINICAL			1
MENINGITIS BACTERIAL CLINICAL				1
MENINGITIS BACTERIAL CLINICAL				1
MENINGITIS CRYPTOCOCCAL				1
MENINGITIS BACTERIAL CLINICAL				1
MENINGITIS CRYPTOCOCCAL				1
MENINGITIS CRYPTOCOCCAL				1
SEPSIS CLINICAL		MENINGITIS BACTERIAL CLINICAL		1
GASTROENTERITIS OTHER		MENINGITIS BACTERIAL CLINICAL		1
MENINGITIS CRYPTOCOCCAL				1
GASTROENTERITIS OTHER		MENINGITIS OTHER		1
MALARIA UNCOMPLICATED	MENINGITIS OTHER			1
MENINGITIS BACTERIAL CLINICAL				1
MENINGITIS CRYPTOCOCCAL	SEPSIS NTS ISOLATED			1
VIRAL ENCEPHALITIS MENINGITIS				1
MENINGITIS BACTERIAL CLINICAL				1
MENINGITIS CRYPTOCOCCAL				1
MENINGITIS CRYPTOCOCCAL				1
MENINGITIS BACTERIAL CLINICAL				1
MENINGITIS CRYPTOCOCCAL				1
MENINGITIS OTHER		SEPSIS OTHER		1
MENINGITIS OTHER				1
MENINGITIS BACTERIAL CLINICAL				1
MENINGITIS CRYPTOCOCCAL				1
MENINGITIS VIRAL				1
MENINGITIS A B M	SEPSIS CLINICAL			1
MENINGITIS STREPTOCOCCAL				1
MENINGITIS BACTERIAL CLINICAL				1
MENINGITIS CRYPTOCOCCAL				1
MENINGITIS CRYPTOCOCCAL				1
MENINGITIS;BACTERIAL OTHER		SEPSIS OTHER		1
MENINGITIS CRYPTOCOCCAL				1
MENINGITIS BACTERIAL CLINICAL				1
MENINGITIS	SEPSIS CLINICAL			1
MENINGITIS CRYPTOCOCCAL				1
MENINGITIS CRYPTOCOCCAL				1
MENINGITIS				1
MENINGITIS BACTERIAL CLINICAL				1
MALARIA OTHER		MENINGITIS OTHER		1
MENINGITIS OTHER				1
MENINGITIS BACTERIAL CLINICAL		SEPSIS CLINICAL		1
MENINGITIS BACTERIAL CLINICAL				1
MENINGITIS CRYPTOCOCCAL				1
MENINGITIS BACTERIAL CLINICAL				1
MENINGITIS BACTERIAL CLINICAL				1
MENINGITIS BACTERIAL CLINICAL				1
MENINGITIS BACTERIAL CLINICAL				1
MENINGITIS				1
MENINGITIS OTHER				1
MENINGITIS ELECTROLYTE IMBALANCE				1
MENINGITIS				1
MENINGITIS				1
MENINGITIS CRYPTOCOCCAL				1
MENINGITIS BACTERIAL CLINICAL				1
MENINGITIS BACTERIAL CLINICAL				1
MENINGITIS CRYPTOCOCCAL		PSYCHOSIS OTHER		1
MENINGITIS CRYPTOCOCCAL				1
MENINGITIS BACTERIAL CLINICAL				1
MENINGITIS CRYPTOCOCCAL				1
GASTROENTERITIS CHRONIC	MENINGITIS BACTERIAL CLINICAL			1
MENINGITIS				1
MENINGITIS CRYPTOCOCCAL				1
MENINGITIS BACTERIAL CLINICAL				1
MENINGITIS OTHER				1
TYPHOID	MENINGITIS CRYPTOCOCCAL			1
MENINGITIS		SEPSIS CLINICAL		1
MENINGITIS;BACTERIAL OTHER		GASTROENTERITIS OTHER		1
MENINGITIS BACTERIAL CLINICAL				1
MENINGITIS				1
MENINGITIS BACTERIAL CLINICAL				1
MENINGITIS BACTERIAL CLINICAL	SEPSIS CLINICAL			1
MENINGITIS BACTERIAL CLINICAL				1
MENINGITIS BACTERIAL CLINICAL				1
MENINGITIS VIRAL				1
MENINGITIS BACTERIAL CLINICAL				1
MENINGITIS BACTERIAL CLINICAL				1
TYPHOID	MENINGITIS MENINGITIS			1
MENINGITIS				1
MENINGITIS OTHER				1
MENINGITIS CRYPTOCOCCAL		SEPSIS NTS ISOLATED		1
MENINGITIS				1
MENINGITIS BACTERIAL CLINICAL				1
MENINGITIS BACTERIAL CLINICAL				1
MENINGITIS BACTERIAL CLINICAL				1
MENINGITIS OTHER				1
MENINGITIS CRYPTOCOCCAL				1
MENINGITIS CRYPTOCOCCAL				1
MENINGITIS CRYPTOCOCCAL				1
MENINGITIS OTHER				1
MENINGITIS CRYPTOCOCCAL				1
MENINGITIS				1
?VIRAI MENINGITIS				1
MENINGITIS CRYPTOCOCCAL				1
MENINGITIS				1
MENINGITIS BACTERIAL CLINICAL				1
MENINGITIS BACTERIAL CLINICAL				1
MENINGITIS CRYPTOCOCCAL				1
MENINGITIS BACTERIAL CLINICAL				1
MENINGITIS				1
MENINGITIS OTHER				1
MENINGITIS VIRAL				1
MENINGITIS CRYPTOCOCCAL				1
MENINGITIS BACTERIAL CLINICAL	SEPSIS CLINICAL			1
MENINGITIS CRYPTOCOCCAL				1
MENINGITIS CRYPTOCOCCAL				1
MENINGITIS BACTERIAL CLINICAL				1
MENINGITIS VIRAL				1
MENINGITIS CRYPTOCOCCAL				1
MENINGITIS CRYPTOCOCCAL		SEPSIS NTS ISOLATED		1
MENINGITIS				1
MENINGITIS				1
MENINGITIS				1
MENINGITIS BACTERIAL CLINICAL				1
MENINGITIS CRYPTOCOCCAL				1
MENINGITIS				1
MENINGITIS BACTERIAL CLINICAL				1
MENINGITIS	SEPSIS			1
SEPTICOMIA	MENINGITIS			1
MENINGITIS;BACTERIAL OTHER				1
MENINGITIS CRYPTOCOCCAL				1
MENINGITIS				1
MENINGITIS CRYPTOCOCCAL				1
MENINGITIS	TETANUS			1
MENINGITIS BACTERIAL CLINICAL				1
MENINGITIS CRYPTOCOCCAL				1
MENINGITIS BACTERIAL CLINICAL				1
MENINGITIS CRYPTOCOCCAL				1
MENINGITIS BACTERIAL CLINICAL				1
MENINGITIS CRYPTOCOCCAL				1
MENINGITIS;BACTERIAL ACUTE				1
MENINGITIS CRYPTOCOCCAL				1
MENINGITIS NTS				1
MENINGITIS BACTERIAL CLINICAL				1
MENINGITIS				1
MENINGITIS OTHER		SEPSIS CLINICAL		1
MENINGITIS BACTERIAL CLINICAL				1
MENINGITIS BACTERIAL CLINICAL				1
MENINGITIS PRESSUMED				1
MENINGITIS;BACTERIAL OTHER		SPACE OCCUPYING LESION OTHER		1
MENINGITIS OTHER				1
MENINGITIS CRYPTOCOCCAL				1
MENINGITIS CRYPTOCOCCAL				1
MENINGITIS BACTERIAL CLINICAL				1
MENINGITIS BACTERIAL CLINICAL				1
MENINGITIS BACTERIAL CLINICAL				1
MENINGITIS CRYPTOCOCCAL				1
MENINGITIS BACTERIAL CLINICAL				1
SEPSIS NTS ISOLATED		MENINGITIS OTHER		1
MENINGITIS BACTERIAL CLINICAL				1
MENINGITIS BACTERIAL CLINICAL				1
MENINGITIS CRYPTOCOCCAL				1
MENINGITIS CRYPTOCOCCAL				1
MENINGITIS CRYPTOCOCCAL				1
MENINGITIS BACTERIAL CLINICAL				1
MENINGITIS CRYPTOCOCCAL				1
MENINGITIS CRYPTOCOCCAL				1
MENINGITIS BACTERIAL CLINICAL				1
MENINGITIS BACTERIAL CLINICAL				1
MENINGITIS CRYPTOCOCCAL				1
MENINGITIS BACTERIAL CLINICAL				1
MENINGITIS	MIGRAINE HEADACHE			1
MENINGITIS BACTERIAL CLINICAL				1
MENINGITIS				1
MENINGITIS	SEPSIS			1
MENINGITIS				1
MENINGITIS CRYPTOCOCCAL				1
MENINGITIS CRYPTOCOCCAL				1
MENINGITIS				1
MENINGITIS CRYPTOCOCCAL				1
MENINGITIS CRYPTOCOCCAL				1
MENINGITIS BACTERIAL CLINICAL				1
MENINGITIS BACTERIAL CLINICAL				1
MENINGITIS CRYPTOCOCCAL				1
SEPSIS NTS ISOLATED		MENINGITIS BACTERIAL CLINICAL		1
MENINGITIS CRYPTOCOCCAL				1
MENINGITIS CRYPTOCOCCAL				1
MENINGITIS CRYPTOCOCCAL				1
MENINGITIS CRYPTOCOCCAL				1
MENINGITIS CRYPTOCOCCAL				1
SEPSIS NTS ISOLATED		MENINGITIS CRYPTOCOCCAL		1
MENINGITIS				1
MENINGITIS CRYPTOCOCCAL				1
MENINGITIS CRYPTOCOCCAL				1
MENINGITIS BACTERIAL N MENINGITIDES GROWN				1
MENINGITIS BACTERIAL CLINICAL				1
MALARIA UNCOMPLICATED	MENINGITIS			1
MENINGITIS BACTERIAL CLINICAL				1
MENINGITIS CRYPTOCOCCAL				1
MENINGITIS BACTERIAL CLINICAL				1
SEPSIS CLINICAL		MENINGITIS OTHER		1
MENINGITIS BACTERIAL CLINICAL				1
MENINGITIS BACTERIAL CLINICAL				1
MENINGITIS	SEPSIS CLINICAL			1
MENINGITIS BACTERIAL CLINICAL				1
MENINGITIS CRYPTOCOCCAL				1
MENINGITIS				1
MENINGITIS				1
MENINGITIS;BACTERIAL OTHER				1
MENINGITIS				1
MENINGITIS				1
MENINGITIS OTHER				1
MENINGITIS OTHER		ART FAILURE		1
MENINGITIS				1
MENINGITIS CRYPTOCOCCAL				1
MENINGITIS CRYPTOCOCCAL				1
MENINGITIS CRYPTOCOCCAL				1
MENINGITIS CRYPTOCOCCAL				1
MENINGITIS CRYPTOCOCCAL				1
MENINGITIS BACTERIAL CLINICAL				1
MENINGITIS VIRAL		HYPOGLYCAEMIA		1
MENINGITIS				1
MENINGITIS BACTERIAL CLINICAL				1
MENINGITIS BACTERIAL CLINICAL				1
MENINGITIS CRYPTOCOCCAL				1
MENINGITIS CRYPTOCOCCAL				1
MENINGITIS BACTERIAL CLINICAL				1
SEPSIS THYPHOID		MENINGITIS CRYPTOCOCCAL		1
MENINGITIS				1
MENINGITIS CRYPTOCOCCAL				1
MENINGITIS CRYPTOCOCCAL				1
MENINGITIS BACTERIAL CLINICAL		MALARIA UNCOMPLICATED		1
MENINGITIS BACTERIAL CLINICAL				1
MENINGITIS CRYPTOCOCCAL				1
MENINGITIS CRYPTOCOCCAL	SEPSIS CLINICAL			1
MENINGITIS CRYPTOCOCCAL				1
MENINGITIS				1
MENINGITIS CRYPTOCOCCAL				1
MENINGITIS OTHER				1
MENINGITIS CRYPTOCOCCAL				1
MENINGITIS CRYPTOCOCCAL				1
MENINGITIS CRYPTOCOCCAL				1
MENINGITIS CRYPTOCOCCAL				1
MENINGITIS CRYPTOCOCCAL				1
MENINGITIS CRYPTOCOCCAL				1
MENINGITIS OTHER		SEPSIS NTS ISOLATED		1
MENINGITIS CRYPTOCOCCAL				1
MENINGITIS OTHER				1
MENINGITIS				1
MENINGITIS CRYPTOCOCCAL				1
MENINGITIS CRYPTOCOCCAL				1
MENINGITIS BACTERIAL CLINICAL				1
MENINGITIS CRYPTOCOCCAL				1
MENINGITIS BACTERIAL CLINICAL				1
MENINGITIS CRYPTOCOCCAL		HYPOGLYCAEMIA		1
MENINGITIS BACTERIAL CLINICAL		ANAEMIA NORMOCYTIC IRON DEFICIENCY		1
MENINGITIS BACTERIAL CLINICAL				1
MENINGITIS				1
CRYPTOCOCCAL MENINGITIS				1
MENINGITIS CRYPTOCOCCAL				1
MENINGITIS CRYPTOCOCCAL				1
MENINGITIS				1
MENINGITIS BACTERIAL CLINICAL				1
MENINGITIS				1
MENINGITIS CRYPTOCOCCAL				1
MENINGITIS CRYPTOCOCCAL				1
MENINGITIS CRYPTOCOCCAL				1
SEPSIS CLINICAL		MENINGITIS BACTERIAL CLINICAL		1
MENINGITIS CRYPTOCOCCAL				1
MENINGITIS CRYPTOCOCCAL				1
PRESSUMED MENINGOEACEPHALUTIS				1
MENINGITIS BACTERIAL CLINICAL				1
MENINGITIS CRYPTOCOCCAL				1
MENINGITIS OTHER				1
MENINGITIS		MALARIA UNCOMPLICATED		1
MENINGITIS BACTERIAL CLINICAL				1
MENINGITIS BACTERIAL CLINICAL				1
MENINGITIS BACTERIAL CLINICAL				1
MENINGITIS CRYPTOCOCCAL				1
MENINGITIS CRYPTOCOCCAL				1
MENINGITIS CRYPTOCOCCAL				1
MENINGITIS CRYPTOCOCCAL				1
SPACE OCCUPYING LESION UNKNOWN		MENINGITIS BACTERIAL CLINICAL		1
ANAEMIA	MENINGITIS			1
MENINGITIS OTHER				1
MENINGITIS				1
MENINGITIS OTHER				1
MENINGITIS CRYPTOCOCCAL				1
MALARIA CEREBRAL		MENINGITIS OTHER		1
SEPSIS	MENINGITIS OTHER			1
MENINGITIS OTHER		SEPSIS		1
MENINGITIS CRYPTOCOCCAL				1
MENINGITIS BACTERIAL CLINICAL				1
MENINGITIS CRYPTOCOCCAL		SEPSIS NTS ISOLATED		1
MENINGITIS BACTERIAL CLINICAL		SEPSIS NTS ISOLATED		1
MENINGITIS CRYPTOCOCCAL				1
MENINGITIS CRYPTOCOCCAL				1
MENINGITIS CRYPTOCOCCAL				1
MENINGITIS CRYPTOCOCCAL				1
MENINGITIS				1
MENINGITIS CRYPTOCOCCAL				1
MENINGITIS CRYPTOCOCCAL				1
MENINGITIS CRYPTOCOCCAL				1
MENINGITIS CRYPTOCOCCAL				1
MENINGITIS CRYPTOCOCCAL				1
MENINGITIS CRYPTOCOCCAL				1
MENINGITIS CRYPTOCOCCAL				1
MENINGITIS CRYPTOCOCCAL				1
MENINGITIS CRYPTOCOCCAL				1
MENINGITIS CRYPTOCOCCAL				1
MENINGITIS CRYPTOCOCCAL	SEPSIS CLINICAL			1
MENINGITIS CRYPTOCOCCAL				1
MENINGITIS CRYPTOCOCCAL				1
MENINGITIS CRYPTOCOCCAL				1
MENINGITIS CRYPTOCOCCAL				1
MALARIA CEREBRAL		MENINGITIS BACTERIAL CLINICAL		1
MENINGITIS CRYPTOCOCCAL				1
MENINGITIS BACTERIAL CLINICAL				1
MENINGITIS BACTERIAL CLINICAL				1
MENINGITIS CRYPTOCOCCAL				1
MENINGITIS CRYPTOCOCCAL				1
MENINGITIS CRYPTOCOCCAL				1
MENINGITIS CRYPTOCOCCAL				1
MENINGITIS BACTERIAL CLINICAL		SEIZURES STATUS EPILEPTICUS		1
MENINGITIS BACTERIAL CLINICAL				1
MENINGITIS CRYPTOCOCCAL				1
MENINGITIS				1
MENINGITIS BACTERIAL CLINICAL				1
MENINGITIS BACTERIAL CLINICAL				1
MENINGITIS OTHER				1
MENINGITIS BACTERIAL CLINICAL				1
MENINGITIS CRYPTOCOCCAL				1
MENINGITIS CRYPTOCOCCAL				1
MENINGITIS;BACTERIAL STREPTOCCOCAL				1
MENINGITIS CRYPTOCOCCAL				1
MENINGITIS				1
MENINGITIS BACTERIAL CLINICAL				1
MENINGITIS				1
MENINGITIS BACTERIAL CLINICAL				1
MALARIA CEREBRAL		MENINGITIS BACTERIAL CLINICAL		1
MENINGITIS OTHER				1
MENINGITIS				1
MENINGITIS BACTERIAL CLINICAL				1
MENINGITIS CRYPTOCOCCAL				1
MENINGITIS CRYPTOCOCCAL				1
MENINGITIS OTHER		MALARIA UNCOMPLICATED		1
MENINGITIS CRYPTOCOCCAL				1
MENINGITIS CRYPTOCOCCAL				1
MENINGITIS CRYPTOCOCCAL				1
MENINGITIS				1
MENINGITIS CRYPTOCOCCAL				1
MENINGITIS CRYPTOCOCCAL				1
MENINGITIS BACTERIAL CLINICAL		MALARIA CEREBRAL		1
MENINGITIS				1
MENINGITIS CRYPTOCOCCAL				1
MENINGITIS BACTERIAL CLINICAL				1
MENINGITIS CRYPTOCOCCAL				1
MENINGITIS OTHER				1
MENINGITIS CRYPTOCOCCAL				1
MENINGITIS				1
MENINGITIS CRYPTOCOCCAL				1
SEPSIS NTS ISOLATED		MENINGITIS OTHER		1
MENINGITIS CRYPTOCOCCAL				1
MENINGITIS				1
MENINGITIS CRYPTOCOCCAL				1
MENINGITIS CRYPTOCOCCAL				1
MENINGITIS CRYPTOCOCCAL				1
ANAEMIA NORMOCYTIC CHRONIC DISEASE		MENINGITIS OTHER		1
MENINGITIS CRYPTOCOCCAL				1
MENINGITIS CRYPTOCOCCAL				1
MENINGITIS CRYPTOCOCCAL				1
MENINGITIS BACTERIAL CLINICAL				1
MENINGITIS BACTERIAL CLINICAL				1
MENINGITIS				1
MENINGITIS CRYPTOCOCCAL				1
MENINGITIS BACTERIAL CLINICAL				1
MENINGITIS BACTERIAL CLINICAL				1
MENINGITIS CRYPTOCOCCAL				1
MENINGITIS BACTERIAL CLINICAL				1
MENINGITIS CRYPTOCOCCAL				1
MENINGITIS CRYPTOCOCCAL				1
MENINGITIS BACTERIAL CLINICAL				1
GASTROENTERITIS ACUTE		MENINGITIS CRYPTOCOCCAL		1
MENINGITIS CRYPTOCOCCAL				1
MENINGITIS BACTERIAL CLINICAL				1
MENINGITIS BACTERIAL CLINICAL				1
MENINGITIS BACTERIAL CLINICAL				1
MENINGITIS CRYPTOCOCCAL				1
MENINGITIS CRYPTOCOCCAL				1
MENINGITIS STREPTOCOCCAL				1
MENINGITIS				1
MENINGITIS BACTERIAL CLINICAL				1
MENINGITIS CRYPTOCOCCAL				1
MENINGITIS BACTERIAL CLINICAL				1
MENINGITIS CRYPTOCOCCAL				1
MENINGITIS CRYPTOCOCCAL				1
MENINGITIS CRYPTOCOCCAL				1
MENINGITIS		TYPHOID		1
MENINGITIS CRYPTOCOCCAL				1
MENINGITIS BACTERIAL CLINICAL				1
MENINGITIS		MALARIA		1
HYPOGLYCAEMIA		MENINGITIS VIRAL		1
MENINGITIS CRYPTOCOCCAL				1
MENINGITIS CRYPTOCOCCAL				1
MENINGITIS;BACTERIAL OTHER				1
MENINGITIS BACTERIAL CLINICAL				1
MENINGITIS CRYPTOCOCCAL				1
MENINGITIS BACTERIAL CLINICAL				1
MENINGITIS CRYPTOCOCCAL				1
MENINGITIS CRYPTOCOCCAL				1
MENINGITIS				1
MENINGITIS CRYPTOCOCCAL				1
MENINGITIS CRYPTOCOCCAL				1
MENINGITIS				1
MENINGITIS CRYPTOCOCCAL				1
MENINGITIS CRYPTOCOCCAL				1
MENINGITIS BACTERIAL CLINICAL				1
MENINGITIS CRYPTOCOCCAL				1
MENINGITIS CRYPTOCOCCAL				1
MENINGITIS CRYPTOCOCCAL				1
MENINGITIS CRYPTOCOCCAL				1
MENINGITIS BACTERIAL CLINICAL		HYPOGLYCAEMIA		1
MENINGITIS BACTERIAL CLINICAL		HYPOGLYCAEMIA		1
MENINGOENCEPHALITIS				1
MENINGITIS CRYPTOCOCCAL				1
MENINGITIS CRYPTOCOCCAL				1
MENINGITIS CRYPTOCOCCAL				1
NTS TYPHOID		MENINGITIS CRYPTOCOCCAL		1
MENINGITIS CRYPTOCOCCAL				1
MENINGITIS CRYPTOCOCCAL		ANAEMIA;UNKNOWN CHRONIC		1
MENINGITIS				1
IMMUNO SUPPRESSION	MENINGITIS			1
MENINGITIS BACTERIAL CLINICAL		MALARIA SEVERE		1
ENCEPHALITIS	MENINGITIS CRYPTOCOCCAL			1
DIABETES MELLITUS HYPOGLYCAEMIA		MENINGITIS;BACTERIAL SEVERE		1
MENINGITIS BACTERIAL CLINICAL				1
MENINGITIS BACTERIAL CLINICAL				1
MENINGITIS BACTERIAL CLINICAL				1
MENINGITIS BACTERIAL CLINICAL				1
MENINGITIS		HYPOGLYCAEMIA		1
MENINGITIS CRYPTOCOCCAL				1
MENINGITIS CRYPTOCOCCAL		HYPOGLYCAEMIA		1
MENINGITIS CRYPTOCOCCAL				1
MENINGITIS				1
MENINGITIS CRYPTOCOCCAL		MALARIA OTHER		1
MENINGITIS BACTERIAL CLINICAL				1
MENINGITIS CRYPTOCOCCAL				1
MENINGITIS CRYPTOCOCCAL				1
MENINGITIS CRYPTOCOCCAL				1
HYPOGLYCAEMIA		MENINGITIS OTHER		1
MENINGITIS BACTERIAL CLINICAL				1
MENINGITIS CRYPTOCOCCAL				1
MENINGITIS CRYPTOCOCCAL				1
ENCEPHALITIS	MENINGITIS BACTERIAL CLINICAL			1
MENINGITIS BACTERIAL CLINICAL				1
MENINGITIS OTHER				1
MENINGITIS;BACTERIAL ACUTE		HYPOGLYCAEMIA		1
MENINGITIS OTHER				1
MENINGITIS CRYPTOCOCCAL				1
STI		MENINGITIS PRESSUMED		1
MENINGITIS BACTERIAL CLINICAL				1
MENINGITIS;BACTERIAL SEVERE				1
MENINGITIS BACTERIAL CLINICAL				1
MENINGITIS CRYPTOCOCCAL				1
MENINGITIS CRYPTOCOCCAL				1
MENINGITIS CRYPTOCOCCAL				1
MENINGITIS CRYPTOCOCCAL				1
MENINGITIS BACTERIAL CLINICAL				1
GENITAL ULCERS	MENINGITIS			1
MENINGITIS CRYPTOCOCCAL				1
MENINGITIS CRYPTOCOCCAL				1
MENINGITIS CRYPTOCOCCAL				1
MENINGITIS BACTERIAL CLINICAL				1
MENINGITIS CRYPTOCOCCAL				1
MENINGITIS CRYPTOCOCCAL				1
MENINGITIS	SEPSIS OTHER			1
MENINGITIS				1
MENINGITIS OTHER		TYPHOID		1
MENINGITIS CRYPTOCOCCAL				1
MENINGITIS;BACTERIAL OTHER				1
MENINGITIS CRYPTOCOCCAL				1
ENCEPHALITIS		MENINGITIS CRYPTOCOCCAL		1
MENINGITIS BACTERIAL CLINICAL				1
MENINGITIS CRYPTOCOCCAL				1
MENINGITIS OTHER				1
MENINGITIS CRYPTOCOCCAL				1
MENINGITIS				1
MENINGITIS CRYPTOCOCCAL				1
MENINGITIS CRYPTOCOCCAL		SEPSIS OTHER		1
MENINGITIS BACTERIAL CLINICAL				1
MENINGITIS BACTERIAL CLINICAL				1
MENINGITIS CRYPTOCOCCAL				1
MENINGITIS OTHER		PSYCHIATRIC DISORDER		1
MENINGITIS CRYPTOCOCCAL				1
MENINGITIS CRYPTOCOCCAL				1
MENINGITIS CRYPTOCOCCAL				1
MENINGITIS OTHER				1
? MENINGITIS	ART FAILURE			1
MENINGITIS				1
MENINGITIS CRYPTOCOCCAL				1
MENINGITIS CRYPTOCOCCAL				1
MENINGITIS CRYPTOCOCCAL		SEPSIS NTS ISOLATED		1
HYPOGLYCAEMIA		MENINGITIS OTHER		1
MENINGITIS BACTERIAL CLINICAL				1
MENINGITIS CRYPTOCOCCAL				1
MENINGITIS CRYPTOCOCCAL				1
MENINGITIS OTHER				1
MENINGITIS CRYPTOCOCCAL				1
MENINGITIS CRYPTOCOCCAL				1
MENINGITIS CRYPTOCOCCAL				1
MENINGITIS				1
MENINGITIS CRYPTOCOCCAL				1
MENINGITIS CRYPTOCOCCAL				1
MENINGITIS BACTERIAL CLINICAL				1
MENINGITIS CRYPTOCOCCAL				1
CHRONIC OTTIS MEDIA		MENINGITIS BACTERIAL CLINICAL		1
MENINGITIS BACTERIAL CLINICAL				1
MENINGITIS BACTERIAL CLINICAL				1
MENINGITIS BACTERIAL CLINICAL				1
GASTROENTERITIS OTHER		MENINGITIS CRYPTOCOCCAL		1
MENINGITIS CRYPTOCOCCAL				1
MENINGITIS OTHER				1
MENINGITIS BACTERIAL CLINICAL				1
MENINGITIS CRYPTOCOCCAL				1
MENINGITIS CRYPTOCOCCAL				1
MENINGITIS;BACTERIAL OTHER				1
MENINGITIS				1
MENINGITIS CRYPTOCOCCAL				1
MENINGITIS CRYPTOCOCCAL				1
MENINGITIS CRYPTOCOCCAL				1
MENINGITIS BACTERIAL CLINICAL				1
MENINGITIS CRYPTOCOCCAL				1
MENINGITIS OTHER				1
MENINGITIS;BACTERIAL OTHER				1
MENINGITIS CRYPTOCOCCAL				1
		MENINGITIS CRYPTOCOCCAL		1
MENINGITIS CRYPTOCOCCAL				1
MENINGITIS OTHER				1
MENINGITIS OTHER		MIIGRAINE		1
ART FAILURE		MENINGITIS CRYPTOCOCCAL		1
MENINGITIS OTHER				1
MENINGITIS CRYPTOCOCCAL				1
MENINGITIS BACTERIAL CLINICAL				1
MENINGITIS BACTERIAL CLINICAL				1
SEPSIS NTS ISOLATED		MENINGITIS BACTERIAL CLINICAL		1
MENINGITIS CRYPTOCOCCAL				1
MENINGITIS		MALARIA UNCOMPLICATED		1
MENINGITIS BACTERIAL CLINICAL				1
MENINGITIS;BACTERIAL ACUTE				1
MENINGITIS BACTERIAL CLINICAL		SEPSIS NTS ISOLATED		1
MENINGITIS;BACTERIAL OTHER				1
MENINGITIS CRYPTOCOCCAL				1
MENINGITIS BACTERIAL CLINICAL				1
MENINGITIS CRYPTOCOCCAL				1
MENINGITIS CRYPTOCOCCAL				1
MENINGITIS BACTERIAL CLINICAL				1
SEPSIS TYPHOID		MENINGITIS CRYPTOCOCCAL		1
MENINGITIS CRYPTOCOCCAL				1
MENINGITIS BACTERIAL CLINICAL				1
MENINGITIS CRYPTOCOCCAL				1
MENINGITIS BACTERIAL CLINICAL				1
PRESSUMED MENINGITIS				1
MENINGITIS OTHER				1
MENINGITIS				1
MENINGITIS CRYPTOCOCCAL				1
MENINGITIS CRYPTOCOCCAL				1
MENINGITIS CRYPTOCOCCAL				1
MENINGITIS;BACTERIAL OTHER				1
MENINGITIS CRYPTOCOCCAL				1
MENINGITIS CRYPTOCOCCAL		MALARIA SEVERE		1
MENINGITIS CRYPTOCOCCAL				1
MENINGITIS OTHER				1
MENINGITIS CRYPTOCOCCAL				1
MENINGITIS CRYPTOCOCCAL				1
MENINGITIS CRYPTOCOCCAL				1
MENINGITIS CRYPTOCOCCAL				1
MENINGITIS CRYPTOCOCCAL				1
SEPSIS OTHER		?CRYPTOCOCCAL MENINGITIS		1
MENINGITIS CRYPTOCOCCAL				1
MENINGITIS CRYPTOCOCCAL				1
MENINGITIS CRYPTOCOCCAL				1
EPILETIC		MENINGITIS		1
MENINGITIS BACTERIAL CLINICAL		CANDIDIASIS OESOPHAGEAL		1
MENINGITIS CRYPTOCOCCAL				1
MENINGITIS CRYPTOCOCCAL				1
MENINGITIS CRYPTOCOCCAL				1
MENINGITIS CRYPTOCOCCAL		SEPSIS NTS ISOLATED		1
MENINGITIS BACTERIAL CLINICAL				1
MENINGITIS OTHER				1
MENINGITIS CRYPTOCOCCAL		CANDIDIASIS ORAL		1
MENINGITIS				1
MALARIA UNCOMPLICATED		MENINGITIS IN PREGNANCY		1
MENINGITIS				1
MENINGITIS BACTERIAL CLINICAL				1
MENINGITIS CRYPTOCOCCAL				1
MENINGITIS CRYPTOCOCCAL				1
MENINGITIS BACTERIAL CLINICAL				1
MENINGITIS OTHER				1
MENINGITIS				1
MENINGITIS;BACTERIAL ACUTE				1
MENINGITIS CRYPTOCOCCAL	SEPSIS TYPHOID	SEPSIS NTS ISOLATED		1
MENINGITIS CRYPTOCOCCAL				1
MENINGITIS CRYPTOCOCCAL	MENINGITIS VIRAL	SEPSIS NTS ISOLATED		1
MENINGITIS VIRAL				1
MENINGITIS;BACTERIAL OTHER				1
MENINGITIS CRYPTOCOCCAL				1
MENINGITIS BACTERIAL CLINICAL				1
MENINGITIS BACTERIAL CLINICAL				1
MENINGITIS CRYPTOCOCCAL				1
MENINGITIS CRYPTOCOCCAL				1
MENINGITIS CRYPTOCOCCAL				1
MENINGITIS BACTERIAL CLINICAL				1
ALCOHOL WITHDRAWAL SYNDROME	MENINGITIS BACTERIAL CLINICAL			1
MENINGITIS OTHER		OTITIS MEDIA		1
MENINGITIS CRYPTOCOCCAL				1
MENINGOENCEPHALITIS				1
MENINGITIS CRYPTOCOCCAL				1
MENINGITIS CRYPTOCOCCAL				1
MENINGITIS CRYPTOCOCCAL				1
MENINGITIS MALARIA				1
MENINGITIS;BACTERIAL ACUTE		CANDIDIASIS OESOPHAGEAL		1
MENINGITIS PRESSUMED				1
MENINGITIS BACTERIAL CLINICAL				1
MENINGITIS CRYPTOCOCCAL				1
MENINGITIS CRYPTOCOCCAL				1
ART FAILURE	MENINGITIS CRYPTOCOCCAL			1
MENINGITIS CRYPTOCOCCAL				1
MENINGITIS BACTERIAL CLINICAL				1
MENINGITIS CRYPTOCOCCAL				1
MENINGITIS BACTERIAL CLINICAL				1
MENINGITIS CRYPTOCOCCAL				1
MENINGITIS CRYPTOCOCCAL				1
MENINGITIS BACTERIAL CLINICAL				1
MENINGITIS BACTERIAL CLINICAL				1
MENINGITIS CRYPTOCOCCAL				1
MENINGITIS BACTERIAL CLINICAL				1
MENINGITIS BACTERIAL CLINICAL		MALARIA UNCOMPLICATED		1
MENINGITIS BACTERIAL CLINICAL	MENINGITIS CRYPTOCOCCAL			1
MENINGITIS CRYPTOCOCCAL				1
MENINGITIS BACTERIAL CLINICAL				1
MENINGITIS;BACTERIAL ACUTE		MALARIA UNCOMPLICATED		1
MENINGITIS CRYPTOCOCCAL				1
MENINGITIS BACTERIAL CLINICAL				1
MENINGITIS;BACTERIAL ACUTE		MALARIA UNCOMPLICATED		1
MENINGITIS BACTERIAL CLINICAL				1
MENINGITIS BACTERIAL CLINICAL				1
SEPSIS NTS ISOLATED	SEPSIS TYPHOID	MENINGITIS CRYPTOCOCCAL		1
HIV DEMENTEIA	NEUROPHTHY ART	MENINGITIS		1
MENINGITIS CRYPTOCOCCAL		CANDIDIASIS OESOPHAGEAL		1
MENINGITIS CRYPTOCOCCAL				1
SEVERE HAP		MENINGITIS CRYPTOCOCCAL		1
MENINGITIS BACTERIAL CLINICAL				1
MENINGITIS				1
MENINGITIS				1
MENINGITIS CRYPTOCOCCAL				1
MALARIA UNCOMPLICATED		MENINGITIS CRYPTOCOCCAL		1
MENINGITIS CRYPTOCOCCAL				1
MENINGITIS				1
MENINGITIS				1

## Sheet: mening2
primdx1	primdx2	secdx1	secdx2	sum_dx	move to
HYPOGLYCAEMIA	MALARIA UNCOMPLICATED			1	malaria	agree
MALARIA UNCOMPLICATED		MENINGITIS CRYPTOCOCCAL		1	keep	agree
SEPSIS CLINICAL		MENINGITIS BACTERIAL CLINICAL		1	?	meningitis
MALARIA CEREBRAL		MENINGITIS OTHER		1	malaria	agree
SEPSIS OTHER		MENINGITIS OTHER		1	?	meningitis
MALARIA CEREBRAL		MENINGITIS BACTERIAL CLINICAL		1	malaria	agree
MALARIA UNCOMPLICATED		MENINGITIS OTHER		1	keep	agree
SEPSIS NTS ISOLATED		MENINGITIS CRYPTOCOCCAL		1	sepsis	?
SEPSIS MENINGITS				1	keep	agree
SEPSIS CLINICAL		MENINGITIS BACTERIAL CLINICAL		1	keep	agree
CANDIDIASIS OESOPHAGEAL		MENINGITIS CRYPTOCOCCAL		1	thrush	agree
CANDIDIASIS OESOPHAGEAL		MENINGITIS CRYPTOCOCCAL		1	thrush	agree
PSYCHATRICK	MENINGITIS OTHER			1	keep	agree
TYPHOID	MENINGITIS BACTERIAL CLINICAL			1	?	sepsis
ACUTE PSYCHIATIC DISORDER	MENINGITIS OTHER			1	keep	agree
JAUNDICE		MENINGITIS BACTERIAL CLINICAL		1	keep	agree
SEPSIS CLINICAL		MENINGITIS BACTERIAL CLINICAL		1	?	keep
ANAEMIA		MENINGITIS BACTERIAL CLINICAL		1	keep	agree
JAUNDICE	MENINGITIS CRYPTOCOCCAL			1	keep	agree
SEPSIS CLINICAL		MENINGITIS BACTERIAL CLINICAL		1	keep
GASTROENTERITIS OTHER		MENINGITIS BACTERIAL CLINICAL		1	gastro
GASTROENTERITIS OTHER		MENINGITIS OTHER		1	gastro
MALARIA UNCOMPLICATED	MENINGITIS OTHER			1	keep	agree
MALARIA OTHER		MENINGITIS OTHER		1	keep	agree
GASTROENTERITIS CHRONIC	MENINGITIS BACTERIAL CLINICAL			1	meningitis
TYPHOID	MENINGITIS CRYPTOCOCCAL			1	?	sepsis
TYPHOID	MENINGITIS MENINGITIS			1	?	sepsis
SEPTICOMIA	MENINGITIS			1	?	keep
SEPSIS NTS ISOLATED		MENINGITIS OTHER		1	?	sepsis
SEPSIS NTS ISOLATED		MENINGITIS BACTERIAL CLINICAL		1	?	sepsis
SEPSIS NTS ISOLATED		MENINGITIS CRYPTOCOCCAL		1	?	sepsis
MALARIA UNCOMPLICATED	MENINGITIS			1	keep	agree
SEPSIS CLINICAL		MENINGITIS OTHER		1	?	meningitis
SEPSIS THYPHOID		MENINGITIS CRYPTOCOCCAL		1	?	sepsis
SEPSIS CLINICAL		MENINGITIS BACTERIAL CLINICAL		1	?	meningitis
SPACE OCCUPYING LESION UNKNOWN		MENINGITIS BACTERIAL CLINICAL		1	?	other
ANAEMIA	MENINGITIS			1	keep	agree
MALARIA CEREBRAL		MENINGITIS OTHER		1	malaria	agree
SEPSIS	MENINGITIS OTHER			1	?	meningitis
MALARIA CEREBRAL		MENINGITIS BACTERIAL CLINICAL		1	malaria	agree
MALARIA CEREBRAL		MENINGITIS BACTERIAL CLINICAL		1	malaria	agree
SEPSIS NTS ISOLATED		MENINGITIS OTHER		1	?	sepsis
ANAEMIA NORMOCYTIC CHRONIC DISEASE		MENINGITIS OTHER		1	keep	agree
GASTROENTERITIS ACUTE		MENINGITIS CRYPTOCOCCAL		1	?	gastro
HYPOGLYCAEMIA		MENINGITIS VIRAL		1	keep	agree
NTS TYPHOID		MENINGITIS CRYPTOCOCCAL		1	?	sepsis
IMMUNO SUPPRESSION	MENINGITIS			1	keep	agree
ENCEPHALITIS	MENINGITIS CRYPTOCOCCAL			1	keep	agree
DIABETES MELLITUS HYPOGLYCAEMIA		MENINGITIS;BACTERIAL SEVERE		1	keep	agree
HYPOGLYCAEMIA		MENINGITIS OTHER		1	keep	agree
ENCEPHALITIS	MENINGITIS BACTERIAL CLINICAL			1	keep	agree
STI		MENINGITIS PRESSUMED		1	keep	agree
GENITAL ULCERS	MENINGITIS			1	keep	agree
ENCEPHALITIS		MENINGITIS CRYPTOCOCCAL		1	keep	agree
HYPOGLYCAEMIA		MENINGITIS OTHER		1	keep	agree
CHRONIC OTTIS MEDIA		MENINGITIS BACTERIAL CLINICAL		1	keep	agree
GASTROENTERITIS OTHER		MENINGITIS CRYPTOCOCCAL		1	?	gastro
ART FAILURE		MENINGITIS CRYPTOCOCCAL		1	keep	agree
SEPSIS NTS ISOLATED		MENINGITIS BACTERIAL CLINICAL		1	?	sepsis
SEPSIS TYPHOID		MENINGITIS CRYPTOCOCCAL		1	?	sepsis
SEPSIS OTHER		?CRYPTOCOCCAL MENINGITIS		1	?	meningitis
EPILETIC		MENINGITIS		1	keep	agree
MALARIA UNCOMPLICATED		MENINGITIS IN PREGNANCY		1	keep	agree
ALCOHOL WITHDRAWAL SYNDROME	MENINGITIS BACTERIAL CLINICAL			1	keep	agree
ART FAILURE	MENINGITIS CRYPTOCOCCAL			1	keep	agree
SEPSIS NTS ISOLATED	SEPSIS TYPHOID	MENINGITIS CRYPTOCOCCAL		1	?	sepsis
HIV DEMENTEIA	NEUROPHTHY ART	MENINGITIS		1	keep	agree
SEVERE HAP		MENINGITIS CRYPTOCOCCAL		1	pneumonia	agree
MALARIA UNCOMPLICATED		MENINGITIS CRYPTOCOCCAL		1	keep	agree

## Sheet: malaria
primdx1	primdx2	secdx1	secdx2	sum_dx
MALARIA UNCOMPLICATED				1
MALARIA UNCOMPLICATED		ANAEMIA;UNKNOWN OTHER		1
MALARIA SEVERE ANAEMIA				1
MALARIA CEREBRAL				1
MALARIA UNCOMPLICATED				1
PELVIC INFLAMMATORY DISEASE		MALARIA UNCOMPLICATED		1
MALARIA CEREBRAL				1
MALARIA CEREBRAL				1
MALARIA UNCOMPLICATED				1
MALARIA UNCOMPLICATED				1
MALARIA UNCOMPLICATED				1
MALARIA UNCOMPLICATED				1
MALARIA SEVERE ANAEMIA				1
MALARIA CEREBRAL				1
MALARIA HYPOGLYCAEMIA				1
MALARIA UNCOMPLICATED				1
MALARIA SEVERE ANAEMIA				1
MALARIA UNCOMPLICATED				1
MALARIA UNCOMPLICATED				1
MALARIA SEVERE ANAEMIA				1
MALARIA UNCOMPLICATED				1
MALARIA SEIZUR	MALARIA UNCOMPLICATED			1
MALARIA UNCOMPLICATED				1
MALARIA SEVERE ANAEMIA				1
MALARIA CEREBRAL		ALCOHOL WITHDRAWAL SYNDROME		1
ANAEMIA UNKNOWN MALARIA-ASSOCIATED				1
MALARIA UNCOMPLICATED				1
MALARIA OTHER				1
MALARIA UNCOMPLICATED				1
MALARIA RESPIRATORY DISTRESS				1
ANAEMIA NORMOCYTIC MALARIA-ASSOCIATED		MALARIA UNCOMPLICATED		1
ANAEMIA MICROCYTIC MALARIA-ASSOCIATED				1
MALARIA SEVERE ANAEMIA		HELLP SYNDROME		1
MALARIA UNCOMPLICATED				1
MALARIA UNCOMPLICATED				1
MALARIA UNCOMPLICATED				1
MALARIA UNCOMPLICATED				1
MALARIA CEREBRAL				1
MALARIA UNCOMPLICATED				1
ANAEMIA;MACROCYTIC OTHER	MALARIA UNCOMPLICATED			1
MALARIA OTHER				1
ANAEMIA MICROCYTIC MALARIA-ASSOCIATED				1
MALARIA UNCOMPLICATED				1
SEVERE MALARIA	ANAEMIA;MICROCYTIC OTHER			1
MALARIA UNCOMPLICATED				1
ANAEMIA MICROCYTIC IRON DEFICIENCY		MALARIA SEVERE ANAEMIA		1
MALARIA UNCOMPLICATED				1
MALARIA UNCOMPLICATED				1
MALARIA UNCOMPLICATED				1
MALARIA CEREBRAL				1
MALARIA CEREBRAL				1
MALARIA SEVERE ANAEMIA				1
MALARIA WITH SEVERE ANAEMIA				1
MALARIA CEREBRAL		HYPOGLYCAEMIA		1
MALARIA UNCOMPLICATED				1
MALARIA UNCOMPLICATED				1
MALARIA UNCOMPLICATED				1
MALARIA UNCOMPLICATED				1
MALARIA CEREBRAL				1
ANAEMIA;NORMOCYTIC HMS		HYPER-REACTIVE MALARIAL SPLENOMEGALY		1
MALARIA				1
ANAEMIA UNKNOWN MALARIA-ASSOCIATED				1
MALARIA UNCOMPLICATED				1
ANAEMIA NORMOCYTIC MALARIA-ASSOCIATED				1
MALARIA UNCOMPLICATED				1
MALARIA UNCOMPLICATED				1
MALARIA UNCOMPLICATED				1
MALARIA OTHER				1
MALARIA				1
MALARIA OTHER				1
MALARIA SEVERE ANAEMIA				1
CHRONIC ULCER	MALARIA UNCOMPLICATED	TETANUS		1
MALARIA SEVERE				1
MALARIA SEVERE				1
MALARIA UNCOMPLICATED				1
ANAEMIA NORMOCYTIC MALARIA-ASSOCIATED				1
MALARIA UNCOMPLICATED				1
MALARIA SEVERE ANAEMIA	SICKLE CELL DISEASE			1
MALARIA UNCOMPLICATED				1
MALARIA JAUNDICE	MALARIA SEVERE ANAEMIA			1
MALARIA UNCOMPLICATED				1
MALARIA UNCOMPLICATED				1
DERMATITIS (ECZEMA)		MALARIA RESPIRATORY DISTRESS		1
MALARIA UNCOMPLICATED				1
ANAEMIA MICROCYTIC MALARIA-ASSOCIATED				1
MALARIA OTHER				1
MALARIA UNCOMPLICATED				1
SEVERE MALARIA				1
MALARIA OTHER				1
SEVERE MALARIA				1
MALARIA SEVERE				1
MALARIA UNCOMPLICATED				1
MALARIA SEVERE				1
MALARIA UNCOMPLICATED				1
MALARIA UNCOMPLICATED				1
MALARIA SEVERE ANAEMIA				1
COMPLLICATED MALARIA				1
MALARIA CEREBRAL				1
MALARIA UNCOMPLICATED				1
MALARIA UNCOMPLICATED				1
SEVERE MALARIA				1
MALARIA SEVERE ANAEMIA	MALARIA UNCOMPLICATED			1
MALARIA UNCOMPLICATED				1
MALARIA COMPLICATED				1
MALARIA UNCOMPLICATED				1
SEVERE MALARIA				1
MALARIA				1
MALARIA UNCOMPLICATED				1
SEVERE MALARIA				1
MALARIA				1
CEREBRAL MALARIA				1
MALARIA UNCOMPLICATED				1
MALARIA UNCOMPLICATED				1
MALARIA UNCOMPLICATED				1
PANCREATITIS ACUTE		MALARIA UNCOMPLICATED		1
MALARIA				1
SEVERE COMPLICATED MALARIA				1
DIABETES MELLITUS HYPERGLYCAEMIA		MALARIA UNCOMPLICATED		1
MALARIA COMPLICATED				1
MALARIA CEREBRAL				1
MALARIA CEREBRAL				1
CEREBRAL MALARIA				1
ANAEMIA MICROCYTIC MALARIA-ASSOCIATED				1
MALARIA SEVERE				1
MALARIA CEREBRAL				1
MALARIA CEREBRAL				1
MALARIA				1
MALARIA UNCOMPLICATED				1
MALARIA ANAEMIA				1
MALARIA UNCOMPLICATED				1
MALARIA SEVERE ANAEMIA				1
MALARIA				1
MALARIA				1
MALARIA UNCOMPLICATED				1
MALARIA SEVERE				1
MALARIA CEREBRAL				1
MALARIA				1
MALARIA CEREBRAL				1
MALARIA HEMOLYSIS				1
MALARIA CEREBRAL				1
COMPLICATED MALARIA				1
MALARIA UNCOMPLICATED				1
MALARIA CEREBRAL				1
MALARIA CEREBRAL				1
MALARIA UNCOMPLICATED				1
MALARIA COMPLICATED				1
SEVERE MALARIA				1
MALARIA SEVERE ANAEMIA				1
SEVERE MALARIA				1
MALARIA OTHER				1
ANAEMIA;UNKNOWN OTHER	MALARIA SEVERE			1
MALARIA SEVER				1
MALARIA UNCOMPLICATED				1
MALARIA				1
MALARIA SEVERE ANAEMIA				1
HYPERACTIVE MALARIA SYNDROME				1
MALARIA SEVERE ANAEMIA				1
ANAEMIA MACROCYTIC B12 DEFICIENCY	ANAEMIA MACROCYTIC FOLATE DEFICIENCY			1
MALARIA COMPLICATED				1
MALARIA UNCOMPLICATED				1
MALARIA OTHER				1
MALARIA UNCOMPLICATED				1
MALARIA CEREBRAL				1
SEVERE MALARIA				1
MALARIA CEREBRAL				1
MALARIA				1
MALARIA COMPLICATED				1
MALARIA SEVERE				1
MALARIA OTHER				1
MALARIA UNCOMPLICATED				1
MALARIA SEVERE				1
MALARIA SEVERE				1
MALARIA SEVERE				1
MALARIA OTHER				1
MALARIA UNCOMPLICATED				1
MALARIA SEVERE				1
MALARIA UNCOMPLICATED				1
MALARIA				1
MALARIA CONVULSION				1
MALARIA UNCOMPLICATED				1
MALARIA				1
MALARIA SEVERE				1
MALARIA UNCOMPLICATED				1
MALARIA UNCOMPLICATED				1
MALARIA				1
MALARIA UNCOMPLICATED				1
MALARIA UNCOMPLICATED				1
MALARIA				1
MALARIA IN PREGNACY				1
MALARIA CONFUSION				1
MALARIA UNCOMPLICATED				1
MALARIA UNCOMPLICATED				1
MALARIA SEVERE ANAEMIA				1
MALARIA UNCOMPLICATED				1
MALARIA COMPLICATED				1
MALARIA CEREBRAL				1
MALARIA CEREBRAL				1
MALARIA SEVERE				1
MALARIA UNCOMPLICATED				1
MALARIA SEVERE				1
MALARIA UNCOMPLICATED				1
HYPOGLYCAEMIA		MALARIA CEREBRAL		1
CEREBRAL MALARIA				1
MALARIA SEVERE				1
SEVERE MALARIA				1
MALARIA SEVERE				1
MALARIA UNCOMPLICATED				1
MALARIA OTHER		HYPOGLYCAEMIA		1
MALARIA UNDER TREATED				1
COMPLICATED MALARIA				1
MALARIA UNCOMPLICATED				1
MALARIA UNCOMPLICATED		ANAEMIA		1
MALARIA CEREBRAL				1
MALARIA UNCOMPLICATED		ANAEMIA NORMOCYTIC MALARIA-ASSOCIATED		1
MALARIA UNCOMPLICATED				1
CEREBRAL MALARIA				1
SEVERE MALARIA				1
MALARIA SEVERE ANAEMIA				1
ANAEMIA MICROCYTIC MALARIA-ASSOCIATED				1
MALARIA UNCOMPLICATED				1
MALARIA UNCOMPLICATED				1
MALARIA CEREBRAL				1
MALARIA SEVERE ANAEMIA				1
MALARIA				1
MALARIA OTHER				1
SEVERE MALARIA				1
SEVERE MALARIA				1
MALARIA UNCOMPLICATED				1
MALARIA UNCOMPLICATED				1
MALARIA UNCOMPLICATED				1
MALARIA UNCOMPLICATED				1
MALARIA UNCOMPLICATED				1
MALARIA SEVERE		HYPOGLYCAEMIA		1
MALARIA UNCOMPLICATED				1
ANEMIA		MALARIA SEVERE		1
MALARIA CEREBRAL				1
MALARIA				1
MALARIA SEVERE		ANAEMIA;UNKNOWN SEVERE		1
MALARIA UNCOMPLICATED				1
MALARIA				1
MALARIA UNCOMPLICATED				1
MALARIA UNCOMPLICATED				1
MALARIA SEVERE				1
SEVERE MALARIA				1
SEVERE MALARIA				1
MALARIA SEVERE				1

## Sheet: malaria 2
					move to
PELVIC INFLAMMATORY DISEASE		MALARIA UNCOMPLICATED		1	infection?	agree
ANAEMIA UNKNOWN MALARIA-ASSOCIATED				1	malaria	agree
ANAEMIA NORMOCYTIC MALARIA-ASSOCIATED		MALARIA UNCOMPLICATED		1	malaria	agree
ANAEMIA MICROCYTIC MALARIA-ASSOCIATED				1	malaria	agree
ANAEMIA;MACROCYTIC OTHER	MALARIA UNCOMPLICATED			1	malaria	agree
ANAEMIA MICROCYTIC MALARIA-ASSOCIATED				1	malaria	agree
ANAEMIA MICROCYTIC IRON DEFICIENCY		MALARIA SEVERE ANAEMIA		1	malaria	agree
ANAEMIA;NORMOCYTIC HMS		HYPER-REACTIVE MALARIAL SPLENOMEGALY		1	keep	agree
ANAEMIA UNKNOWN MALARIA-ASSOCIATED				1	malaria	agree
ANAEMIA NORMOCYTIC MALARIA-ASSOCIATED				1	malaria	agree
CHRONIC ULCER	MALARIA UNCOMPLICATED	TETANUS		1	?	malaria
ANAEMIA NORMOCYTIC MALARIA-ASSOCIATED				1	malaria	agree
DERMATITIS (ECZEMA)		MALARIA RESPIRATORY DISTRESS		1	? Other	agree
ANAEMIA MICROCYTIC MALARIA-ASSOCIATED				1	malaria	agree
DIABETES MELLITUS HYPERGLYCAEMIA		MALARIA UNCOMPLICATED		1	?	diab
ANAEMIA MICROCYTIC MALARIA-ASSOCIATED				1	malaria	agree
ANAEMIA MACROCYTIC B12 DEFICIENCY	ANAEMIA MACROCYTIC FOLATE DEFICIENCY			1	anaemia	agree
ANAEMIA MICROCYTIC MALARIA-ASSOCIATED				1	malaria	agree

## Sheet: anaemia
primdx1	primdx2	secdx1	secdx2	sum_dx
ANAEMIA MICROCYTIC BLOOD LOSS				1
ANAEMIA UNKNOWN CHRONIC DISEASE				1
CELLULITIS		ANAEMIA MACROCYTIC B12 DEFICIENCY		1
ANAEMIA NORMOCYTIC CHRONIC DISEASE				1
ANAEMIA;UNKNOWN OTHER				1
ANAEMIA;UNKNOWN OTHER				1
ANAEMIA MICROCYTIC IRON DEFICIENCY				1
ANAEMIA MICROCYTIC IRON DEFICIENCY				1
ANAEMIA MACROCYTIC IRON DEFICIENCY				1
ANAEMIA;UNKNOWN PANCYTOPAENIA				1
ANAEMIA MICROCYTIC CHRONIC DISEASE				1
ANAEMIA;UNKNOWN OTHER				1
ANAEMIA UNKNOWN CHRONIC DISEASE				1
ANAEMIA NORMOCYTIC UNKNOWN				1
ANAEMIA MACROCYTIC CHRONIC DISEASE				1
ANAEMIA MICROCYTIC CHRONIC DISEASE				1
ANAEMIA UNKNOWN HAEMOLYSIS				1
ANAEMIA MICROCYTIC HAEMOLYSIS				1
ANAEMIA NORMOCYTIC DRUG-INDUCED				1
ANAEMIA NORMOCYTIC UNKNOWN		ANAEMIA;NORMOCYTIC APLASTIC ANAEMIA??		1
ANAEMIA;UNKNOWN OTHER				1
ANAEMIA MICROCYTIC IRON DEFICIENCY	ANAEMIA MICROCYTIC UNKNOWN			1
ANAEMIA;MICROCYTIC OTHER				1
ANAEMIA NORMOCYTIC UNKNOWN				1
ANAEMIA MACROCYTIC CHRONIC DISEASE				1
ANAEMIA;MACROCYTIC APLASTIC ANAEMIA				1
ANAEMIA MICROCYTIC UNKNOWN				1
ANAEMIA MICROCYTIC IRON DEFICIENCY				1
ANAEMIA MICROCYTIC IRON DEFICIENCY				1
ANAEMIA NORMOCYTIC DRUG-INDUCED				1
ANAEMIA MACROCYTIC B12 DEFICIENCY				1
ANAEMIA;UNKNOWN OTHER				1
ANAEMIA NORMOCYTIC UNKNOWN				1
ANAEMIA;MICROCYTIC HYPOALBUMINAEMIA				1
ANAEMIA MICROCYTIC UNKNOWN				1
ANAEMIA MICROCYTIC BLOOD LOSS		ANAEMIA;MICROCYTIC OTHER		1
ANAEMIA MACROCYTIC DRUG-INDUCED				1
ANAEMIA;MICROCYTIC MYELOPROLIFERATIVE				1
ANAEMIA;UNKNOWN OTHER				1
SEVERE ANAEMIA				1
ANAEMIA MICROCYTIC BLOOD LOSS				1
VIT B DEFICIENCY				1
ANAEMIA UNKNOWN PANCYTOPAENIC				1
ANAEMIA;UNKNOWN				1
ANAEMIA;NORMOCYTIC OTHER				1
ANAEMIA MACROCYTIC HAEMOLYSIS				1
ANAEMIA MICROCYTIC BLOOD LOSS	ANAEMIA MICROCYTIC IRON DEFICIENCY			1
ANAEMIA NORMOCYTIC UNKNOWN				1
ANAEMIA NORMOCYTIC DRUG-INDUCED				1
ANAEMIA MICROCYTIC IRON DEFICIENCY				1
ANAEMIA MICROCYTIC CHRONIC DISEASE				1
ANAEMIA				1
ANAEMIA MACROCYTIC UNKNOWN				1
ANAEMIA NORMOCYTIC BLOOD LOSS				1
ANAEMIA NORMOCYTIC HAEMOLYSIS				1
SYMPTOMATIC ANAEMIA				1
SICKLE CELL DISEASE				1
SICKLE CELL DISEASE				1
SEVERE PANCYTOPAENIA				1
ANAEMIA MICROCYTIC IRON DEFICIENCY				1
SEVERE ANAEMIA				1
ANAEMIA NORMOCYTIC HAEMOLYSIS				1
ANAEMIA SEVERE ANAEMIA				1
ANAEMIA;NORMOCYTIC OTHER				1
ANAEMIA;UNKNOWN OTHER				1
ANAEMIA;UNKNOWN OTHER				1
ANAEMIA NORMOCYTIC UNKNOWN				1
ANAEMIA;MICROCYTIC OTHER				1
ANAEMIA MACROCYTIC DRUG-INDUCED				1
ANAEMIA NORMOCYTIC HAEMOLYSIS				1
ANAEMIA MICROCYTIC UNKNOWN		UPPER GI BLEEDING UNKNOWN		1
ANAEMIA MACROCYTIC UNKNOWN				1
ANAEMIA;UNKNOWN OTHER				1
ANAEMIA NORMOCYTIC UNKNOWN				1
ANAEMIA NORMOCYTIC UNKNOWN				1
ANAEMIA MICROCYTIC UNKNOWN				1
ANAEMIA NORMOCYTIC BLOOD LOSS				1
ANAEMIA				1
ANAEMIA SEVERE SYMPTOMATIC ANAEMIA				1
PERIPHERAL NEUROPATHY UNEXPLAINED		ANAEMIA MICROCYTIC IRON DEFICIENCY		1
ANAEMIA MICROCYTIC BLOOD LOSS				1
ANAEMIA MICROCYTIC UNKNOWN				1
ANAEMIA				1
SEVERE ANAEMIA				1
ANAEMIA				1
ANAEMIA;NORMOCYTIC OTHER				1
ANAEMIA MICROCYTIC CHRONIC DISEASE				1
ANAEMIA;UNKNOWN SYPTOMATIC				1
ANAEMIA UNKNOWN BLOOD LOSS				1
ANAEMIA NORMOCYTIC UNKNOWN				1
ANAEMIA NORMOCYTIC UNKNOWN				1
ANAEMIA NORMOCYTIC UNKNOWN				1
ANAEMIA;UNKNOWN OTHER				1
ANAEMIA;MACROCYTIC OTHER				1
PANCYTOPAEMIA				1
ANAEMIA;NORMOCYTIC				1
ANAEMIA				1
ANAEMIA;UNKNOWN OTHER				1
ANAEMIA MICROCYTIC UNKNOWN				1
ANAEMIA				1
ANAEMIA MICROCYTIC CHRONIC DISEASE		PLEURAL EFFUSION OTHER		1
ANAEMIA;NORMOCYTIC OTHER				1
ANAEMIA;MICROCYTIC OTHER				1
ANAEMIA;UNKNOWN OTHER				1
ANAEMIA;UNKNOWN	SCHISTOSOMIASIS			1
ANAEMIA NORMOCYTIC HAEMOLYSIS				1
ANAEMIA NORMOCYTIC UNKNOWN				1
ANAEMIA				1
ANAEMIA				1
ANAEMIA				1
ANAEMIA NORMOCYTIC UNKNOWN				1
MICROCYTIC ANAEMIA				1
ANAEMIA				1
ANAEMIA				1
ANAEMIA NORMOCYTIC HAEMOLYSIS				1
ANAEMIA;MICROCYTIC OTHER				1
ANAEMIA				1
ANAEMIA				1
ANAEMIA	UPPER GI BLEED			1
ANAEMIA NORMOCYTIC HAEMOLYSIS				1
ANAEMIA				1
ANAEMIA;UNKNOWN OTHER				1
ANAEMIA NORMOCYTIC CHRONIC DISEASE				1
ANAEMIA NORMOCYTIC UNKNOWN				1
ANAEMIA				1
ANAEMIA				1
ANAEMIA NORMOCYTIC HAEMOLYSIS				1
SEVERE IMMUNO SUPPRESSION	ANAEMIA;UNKNOWN OTHER			1
SEVERE ANAEMIA				1
ANAEMIA NORMOCYTIC UNKNOWN				1
ANAEMIA				1
ANAEMIA;UNKNOWN SEVERE				1
ANAEMIA				1
ANAEMIA NORMOCYTIC UNKNOWN				1
SEVERE ANAEMIA				1
ANAEMIA MICROCYTIC IRON DEFICIENCY				1
ANAEMIA				1
SEVERE ANAEMIA				1
ANAEMIA SEVERE ANAEMIA				1
ANAEMIA;MICROCYTIC OTHER				1
ANAEMIA				1
ANAEMIA;UNKNOWN				1
ANAEMIA;MICROCYTIC				1
ANAEMIA;NORMOCYTIC OTHER				1
ANAEMIA;UNKNOWN OTHER				1
ANAEMIA				1
ANAEMIA NORMOCYTIC CHRONIC DISEASE				1
SEVERE ANAEMIA				1
SEVERE ANAEMIA				1
ANAEMIA;NORMOCYTIC OTHER				1
ANAEMIA;UNKNOWN OTHER				1
ANAEMIA;UNKNOWN SYMPTOMATIC				1
APLASTIC ANAEMIA				1
ANAEMIA;MACROCYTIC OTHER		ART FAILURE		1
ANAEMIA;MICROCYTIC OTHER				1
SEVERE ANAEMIA				1
OTITID MEDIA	ANAEMIA;UNKNOWN OTHER			1
ANAEMIA;UNKNOWN OTHER				1
ANAEMIA				1
ANAEMIA UNKNOWN CHRONIC DISEASE				1
ANAEMIA UNKNOWN BLOOD LOSS				1
SEVERE ANAEMIA				1
ANAEMIA;UNKNOWN CHRONIC				1
ANAEMIA NORMOCYTIC CHRONIC DISEASE				1
ANAEMIA;UNKNOWN OTHER				1
ANAEMIA UNKNOWN CHRONIC DISEASE				1
ANAEMIA;UNKNOWN RELAY DEFICIENCY				1
ANAEMIA;MACROCYTIC OTHER				1
ANAEMIA;MICROCYTIC OTHER				1
ANAEMIA CHRONIC ANAEMIA				1
ANAEMIA NORMOCYTIC CHRONIC DISEASE				1
ANAEMIA				1
NORMOCYTIC ANAEMIA				1
ANAEMIA ANAEMIA				1
SEVERE MICROTIC ANAEMIA				1
ANAEMIA;MICROCYTIC OTHER				1
SICKLE CELL DISEASE				1
SICKLE CELL DISEASE				1
SICKLE CELL DISEASE				1
SICKLE CELL DISEASE				1
ANAEMIA;UNKNOWN SEVERE				1
ANAEMIA;UNKNOWN OTHER				1
ANAEMIA;UNKNOWN OTHER				1
ANAEMIA;UNKNOWN				1
ANAEMIA				1
ANAEMIA;MICROCYTIC				1
ANAEMIA UNKNOWN BLOOD LOSS				1
ANAEMIA				1
ANAEMIA				1
ANAEMIA				1
SEVERE SYMPTOMATIC ANAEMIA				1
ANAEMIA				1
ANAEMIA;UNKNOWN CHRONIC				1
ANAEMIA UNKNOWN CHRONIC DISEASE				1
ANAEMIA	DEHYDRATION			1
ANAEMIA				1
ANAEMIA;UNKNOWN OTHER				1
ANAEMIA;NORMOCYTIC				1
ANAEMIA MICROCYTIC CHRONIC DISEASE				1
ANAEMIA MACROCYTIC B12 DEFICIENCY				1
SEVERE ANAEMIAA				1
ANAEMIA NORMOCYTIC CHRONIC DISEASE				1
ANAEMIA				1
ANAEMIA MACROCYTIC UNKNOWN				1
ANAEMIA;MACROCYTIC OTHER				1
ANAEMIA				1
ANAEMIA;UNKNOWN OTHER				1
ANAEMIA;UNKNOWN PLASTIC				1
ANAEMIA MICROCYTIC FOLATE DEFICIENCY				1
ANAEMIA;MICROCYTIC				1
ANAEMIA				1
ANAEMIA UNKNOWN BLOOD LOSS				1
ANAEMIA;MACROCYTIC OTHER				1
SEVERE ANAEMIA				1
SEVERE ANAEMIA				1
ANAEMIA;UNKNOWN OTHER				1
ANAEMIA;UNKNOWN OTHER				1
ANAEMIA;NORMOCYTIC				1
ANAEMIA;UNKNOWN OTHER				1
ANAEMIA;NORMOCYTIC OTHER				1
ANAEMIA				1
SEVERE ANAEMIA				1
ANAEMIA				1
ANAEMIA;UNKNOWN POSSIBLE EVANS SYNDROME				1
ANAEMIA;MACROCYTIC				1
ANAEMIA				1
ANAEMIA				1
ANAEMIA;UNKNOWN SEVERE				1
ANAEMIA;UNKNOWN SEVERE				1
ANAEMIA;UNKNOWN				1
ANAEMIA				1
ANAEMIA MACROCYTIC B12 DEFICIENCY				1
ANAEMIA UNKNOWN BLOOD LOSS				1
ANAEMIA MACROCYTIC CHRONIC DISEASE				1
ANAEMIA;UNKNOWN OTHER				1
ANAEMIA MICROCYTIC UNKNOWN				1
ANAEMIA;MICROCYTIC				1
ANAEMIA;MACROCYTIC				1
ANAEMIA;MACROCYTIC				1
ANAEMIA MICROCYTIC CHRONIC DISEASE				1
ANAEMIA;UNKNOWN SEVERE				1
ANAEMIA;UNKNOWN				1
ANAEMIA				1
SEVERE ANAEMIA				1
ANAEMIA				1
MACROTIC ANAEMIA				1
ANAEMIA				1
ANAEMIA;UNKNOWN SEVERE				1
SEVERE ANAEMIA				1
ANAEMIA NORMOCYTIC CHRONIC DISEASE				1
ANAEMIA;UNKNOWN OTHER				1
ANAEMIA MICROCYTIC CHRONIC DISEASE				1
ANAEMIA;MACROCYTIC				1
ANAEMIA MICROCYTIC IRON DEFICIENCY				1
PANCYTOPAENIA				1
ANAEMIA;UNKNOWN SEVERE				1
ANAEMIA;UNKNOWN SEVERE				1
SEVERE ANAEMIA				1
ANAEMIA UNKNOWN CHRONIC DISEASE				1
ANAEMIA UNKNOWN CHRONIC DISEASE				1
ANAEMIA;UNKNOWN SYMPTOMMATIC				1
ANAEMIA MICROCYTIC CHRONIC DISEASE				1
ANAEMIA;UNKNOWN				1
ANAEMIA				1
SEVERE ANAEMIA				1
ANAEMIA;UNKNOWN OTHER				1
ANAEMIA				1
ANAEMIA NORMOCYTIC IRON DEFICIENCY				1
SEVERE ANAEMIA				1
ANAEMIA MICROCYTIC HAEMOLYSIS				1
ANAEMIA MICROCYTIC IRON DEFICIENCY				1
ANAEMIA MICROCYTIC IRON DEFICIENCY				1
ANAEMIA;UNKNOWN OTHER				1
ANAEMIA MICROCYTIC CHRONIC DISEASE				1
ANAEMIA				1
ANAEMIA MACROCYTIC UNKNOWN				1
ANAEMIA;MICROCYTIC				1
ANAEMIA;UNKNOWN SEVERE				1
ANAEMIA MACROCYTIC B12 DEFICIENCY				1
ANAEMIA NORMOCYTIC IRON DEFICIENCY				1
PEPTIC ULCER DISEASE		ANAEMIA MICROCYTIC IRON DEFICIENCY		1
ANAEMIA MICROCYTIC UNKNOWN				1
ANAEMIA NORMOCYTIC UNKNOWN				1
ANAEMIA;UNKNOWN OTHER				1
ANAEMIA;MICROCYTIC				1
?APLASTIC ANEMIA ?CAUSE	SEVERE PANCYTOPENIA			1
PLASTIC ANAEMIA				1
ANAEMIA;MICROCYTIC CHRONIC DISEASE		VIRAL LABYRINTHITIS ?VESTIBULITIS		1
ANAEMIA				1
ANAEMIA UNKNOWN CHRONIC DISEASE				1
ANAEMIA				1
ANAEMIA MICROCYTIC B12 DEFICIENCY				1
ANAEMIA NORMOCYTIC CHRONIC DISEASE				1
PAINFUL SICKLE CELL CRISIS				1
ANAEMIA MICROCYTIC IRON DEFICIENCY				1
ANAEMIA;UNKNOWN				1
ANAEMIA NORMOCYTIC CHRONIC DISEASE				1
ANAEMIA MICROCYTIC CHRONIC DISEASE				1
ANAEMIA MICROCYTIC IRON DEFICIENCY				1
ANAEMIA;UNKNOWN CYTIC				1
PANCYTOPAENIA				1
ANAEMIA MICROCYTIC IRON DEFICIENCY				1
ANAEMIA				1
ANAEMIA MACROCYTIC UNKNOWN				1
ANAEMIA;UNKNOWN SEVERE				1
ANAEMIA;UNKNOWN OTHER				1
ANAEMIA NORMOCYTIC UNKNOWN				1
ANAEMIA;NORMOCYTIC ?PUD				1
ANAEMIA NORMOCYTIC UNKNOWN				1
ANAEMIA;UNKNOWN SEVERE				1
SEVERE ANAEMIA				1
ANAEMIA;UNKNOWN				1
ANAEMIA MACROCYTIC CHRONIC DISEASE				1
ANAEMIA;UNKNOWN SEVERE				1
ANAEMIA;UNKNOWN OTHER				1
ANAEMIA MICROCYTIC CHRONIC DISEASE				1
ANAEMIA				1
SEVERE ANAEMIA				1
SICKLE CELL CRISIS				1
ANAEMIA;MICROCYTIC				1
ANAEMIA;UNKNOWN OTHER				1
SEVERE ANAEMIA				1
ANAEMIA NORMOCYTIC UNKNOWN				1
ANAEMIA;UNKNOWN				1
ANAEMIA UNKNOWN BLOOD LOSS				1
ANAEMIA NORMOCYTIC B12 DEFICIENCY				1
ANAEMIA;UNKNOWN				1
ANAEMIA MACROCYTIC IRON DEFICIENCY				1
ANAEMIA;UNKNOWN				1
ANAEMIA UNKNOWN DRUG-INDUCED	LACTIC ACIDOSIS STAVUDINE INDUCED			1
SYMPTOMATIC ANAEMIA				1
ANAEMIA;UNKNOWN OTHER				1
ANAEMIA;MICROCYTIC				1
SICKLE CELL DISEASE				1
ANAEMIA;UNKNOWN OTHER				1
ANAEMIA;UNKNOWN				1
SEVERE ANAEMIA				1
ANAEMIA;UNKNOWN SEVERE				1
ANAEMIA;MICROCYTIC SEVERE				1
ANAEMIA;UNKNOWN SEVERE				1
ANAEMIA;MACROCYTIC OTHER				1
OESOPHAGEAL	ANAEMIA;UNKNOWN BLEEDING OESOPHAGEAL			1
ANAEMIA;UNKNOWN OTHER				1
ANAEMIA UNKNOWN CHRONIC DISEASE				1
ANAEMIA;NORMOCYTIC SEVERE				1
ANAEMIA NORMOCYTIC CHRONIC DISEASE				1
SEVERE ANAEMIA				1
ANAEMIA;UNKNOWN				1
SEVERE ANAEMIA				1
ANAEMIA;UNKNOWN				1
ANAEMIA;UNKNOWN SEVERE		PULMONARY OEDEMA		1
ANAEMIA MICROCYTIC IRON DEFICIENCY				1
ANAEMIA;NORMOCYTIC				1
ANAEMIA UNKNOWN CHRONIC DISEASE				1
ANAEMIA MACROCYTIC UNKNOWN				1
ANAEMIA				1
ANAEMIA				1
ANAEMIA;MACROCYTIC				1
SICKLE CELL DISEASE				1
SEVERE ANAEMIA				1
ANAEMIA				1
ANAEMIA;MICROCYTIC				1
ANAEMIA UNKNOWN IRON DEFICIENCY				1
ANAEMIA MICROCYTIC IRON DEFICIENCY				1
ANAEMIA;MACROCYTIC OTHER				1
ANAEMIA;UNKNOWN				1
ANAEMIA;UNKNOWN OTHER				1
ANAEMIA;UNKNOWN OTHER				1
ANAEMIA;MACROCYTIC				1
ANAEMIA MICROCYTIC UNKNOWN				1
ANAEMIA;UNKNOWN				1
SEVERE ANAEMIA				1
ANAEMIA UNKNOWN CHRONIC DISEASE				1
ANAEMIA;UNKNOWN SEVERE				1
ANAEMIA MICROCYTIC IRON DEFICIENCY				1
ANAEMIA;UNKNOWN SEVERE				1
ANAEMIA;UNKNOWN OTHER				1
SEVERE ANAEMIA				1
ANAEMIA;UNKNOWN OTHER				1
ANAEMIA MACROCYTIC CHRONIC DISEASE				1
ANAEMIA;MACROCYTIC OTHER				1
ANAEMIA UNKNOWN CHRONIC DISEASE				1
ANAEMIA;MICROCYTIC				1
ANAEMIA;UNKNOWN SEVERE				1
SEVERE ANAEMIA				1
SEVERE ANAEMIA				1
ANAEMIA NORMOCYTIC CHRONIC DISEASE				1
ANAEMIA;UNKNOWN				1
ANAEMIA				1
PANCYTOPANIA WITH MACROCYTIC ANAEMIA				1
ANAEMIA MICROCYTIC UNKNOWN				1
SEVERE ANAEMIA				1
ANAEMIA;UNKNOWN SEVERE				1
ANAEMIA;UNKNOWN SEVERE				1
ANAEMIA MACROCYTIC UNKNOWN				1
ANAEMIA;UNKNOWN				1
SEVERE ANAEMIA				1
ANAEMIA;MICROCYTIC OTHER				1
SEVERE ANAEMIA				1
ANAEMIA;MICROCYTIC				1
ANAEMIA;NORMOCYTIC				1
ANAEMIA;MACROCYTIC				1
ANAEMIA;MACROCYTIC				1
ANAEMIA SEVERE ANAEMIA				1
ANAEMIA				1
ANAEMIA MICROCYTIC IRON DEFICIENCY				1
ANAEMIA MICROCYTIC CHRONIC DISEASE				1
ANAEMIA				1
ANAEMIA;UNKNOWN OTHER				1
SEVERE ANAEMIA				1
ANAEMIA;UNKNOWN HIV ASSOCIATED				1
ANAEMIA;NORMOCYTIC				1
ANAEMIA;UNKNOWN SYMPTOMATA				1
ANEMIA				1
ANAEMIA MICROCYTIC UNKNOWN				1
ANAEMIA;UNKNOWN SEVERE				1
ANAEMIA;UNKNOWN OTHER				1
ANAEMIA MICROCYTIC CHRONIC DISEASE				1
ANAEMIA;UNKNOWN				1
ANAEMIA MICROCYTIC IRON DEFICIENCY				1
ANAEMIA;UNKNOWN SEVERE SYMPTOMATIC				1
ANAEMIA;MACROCYTIC				1
PERIPHERAL NEUROPATHY	ANAEMIA;UNKNOWN OTHER			1
ANAEMIA MICROCYTIC IRON DEFICIENCY		ANAEMIA;MICROCYTIC OTHER		1
ANAEMIA				1
ANAEMIA;UNKNOWN SYMPTOMATIC				1
ANAEMIA;UNKNOWN SYMPTOMATIC				1
ANAEMIA MICROCYTIC CHRONIC DISEASE				1
ANAEMIA;MICROCYTIC				1
ANAEMIA;UNKNOWN OTHER				1
ANAEMIA;UNKNOWN SYMPTOMATIC				1
ANAEMIA;NORMOCYTIC				1
ANAEMIA MICROCYTIC IRON DEFICIENCY				1
ANAEMIA;UNKNOWN				1
ANAEMIA NORMOCYTIC CHRONIC DISEASE				1
ANAEMIA MICROCYTIC BLOOD LOSS				1
ANAEMIA MICROCYTIC CHRONIC DISEASE				1
SEVERE ANAEMIA				1
ANAEMIA;MICROCYTIC SEVERE				1
SYMPTOMATIC ANAEMIA				1
ANAEMIA				1
ANAEMIA;MACROCYTIC SEVERE				1
ANAEMIA UNKNOWN CHRONIC DISEASE				1
ANAEMIA				1
SEVERE ANAEMIA				1
ANAEMIA;UNKNOWN SEVERE				1
ANAEMIA;MICROCYTIC				1
ANAEMIA MICROCYTIC CHRONIC DISEASE				1
ANAEMIA				1
ANAEMIA;UNKNOWN SEVERE				1
ANAEMIA UNKNOWN CHRONIC DISEASE				1
ANAEMIA;UNKNOWN OTHER		DYSPHOGIA		1
ANAEMIA;UNKNOWN SEVERE				1
ANAEMIA;UNKNOWN SEVERE				1
ANAEMIA MICROCYTIC CHRONIC DISEASE				1
ANAEMIA;UNKNOWN SEVERE				1
SEVERE ANAEMIA				1
ANAEMIA;UNKNOWN SEVERE				1
ANAEMIA;MICROCYTIC				1
ANAEMIA MICROCYTIC CHRONIC DISEASE				1
ANAEMIA;UNKNOWN OTHER				1
ANAEMIA;UNKNOWN APLASTIIC				1
ANAEMIA;UNKNOWN				1
ANAEMIA;UNKNOWN SEVERE				1
ANAEMIA				1
PANCYTOPENIA				1
SYMPTOMATIC ANAEMIA				1
ANAEMIA MICROCYTIC UNKNOWN				1
ANAEMIA MICROCYTIC CHRONIC DISEASE				1
ANAEMIA				1
ANAEMIA;MICROCYTIC				1
SEVERE ANAEMIA				1
ANAEMIA NORMOCYTIC CHRONIC DISEASE				1
PANCYTOPEMIA		ANAEMIA;UNKNOWN PANCYTOPEMIA		1
ANAEMIA				1
ANAEMIA;UNKNOWN SEVERE				1
ANAEMIA;MICROCYTIC OTHER				1
ANAEMIA;UNKNOWN OTHER				1
PANCYTOPAENIA				1
ANAEMIA;UNKNOWN OTHER				1
ANAEMIA				1
ANAEMIA MICROCYTIC CHRONIC DISEASE		PANCYTOPENIA		1
ANAEMIA MICROCYTIC CHRONIC DISEASE				1
SEVERE ANAEMIA				1
ANAEMIA;MICROCYTIC				1
ANAEMIA;UNKNOWN SYMPTOMATIC				1
ANAEMIA;MACROCYTIC				1
ANAEMIA UNKNOWN IRON DEFICIENCY				1
ANAEMIA MICROCYTIC B12 DEFICIENCY	ANAEMIA MICROCYTIC FOLATE DEFICIENCY			1
SEVERE ANAEMIA				1
ANAEMIA;UNKNOWN SEVERE				1
ANAEMIA;UNKNOWN SEVERE				1
ANAEMIA MACROCYTIC UNKNOWN				1
ANAEMIA;MICROCYTIC				1
ANAEMIA UNKNOWN CHRONIC DISEASE				1
ANAEMIA UNKNOWN CHRONIC DISEASE				1
ANAEMIA;NORMOCYTIC OTHER				1
ANAEMIA;UNKNOWN OTHER				1
ANAEMIA;UNKNOWN SYMPTOMATIC				1
ANAEMIA;UNKNOWN SYMPTOMATIC				1
ANAEMIA;MICROCYTIC				1
ANAEMIA;MICROCYTIC				1
ANAEMIA NORMOCYTIC CHRONIC DISEASE				1
ANAEMIA NORMOCYTIC CHRONIC DISEASE				1
ANAEMIA				1
ANAEMIA SEVERE ANAEMIA				1
ANAEMIA NORMOCYTIC CHRONIC DISEASE				1
SEVERE ANAEMIA				1
ANAEMIA;UNKNOWN HAEMOLYTIC				1
ANAEMIA;UNKNOWN OTHER				1
ANAEMIA;UNKNOWN SEVERE				1
HAEMALYTIC ANAEMIA				1
ANAEMIA;UNKNOWN OTHER				1
SEVERE ANAEMIA				1
SEVERE ANAEMIA				1
ANAEMIA MICROCYTIC IRON DEFICIENCY				1
ANAEMIA;UNKNOWN OTHER				1
ANAEMIA;UNKNOWN OTHER				1
ANAEMIA;MICROCYTIC OTHER				1
ANAEMIA				1
ANAEMIA;UNKNOWN OTHER				1
ANAEMIA MICROCYTIC IRON DEFICIENCY				1
ANAEMIA;NORMOCYTIC				1
ANAEMIA;UNKNOWN				1
ANAEMIA;MICROCYTIC				1
ANAEMIA;UNKNOWN SEVERE				1
ANAEMIA;UNKNOWN				1
ANAEMIA;NORMOCYTIC				1
SEVERE ANAEMIA				1
ANAEMIA MICROCYTIC CHRONIC DISEASE				1
SEVERE ANAEMIA				1
SEVERE PANCYTOPENIA	ANAEMIA;MICROCYTIC			1
SEVERE ANAEMIA				1
ANAEMIA;UNKNOWN				1
ANAEMIA;UNKNOWN SEVERE		ART FAILURE		1
ANAEMIA;UNKNOWN SEVERE				1
ANAEMIA;MICROCYTIC				1
ANAEMIA;UNKNOWN				1
PANCYTOPENIA				1
ANAEMIA;UNKNOWN SEVERE		ART FAILURE		1
ANAEMIA;UNKNOWN OTHER				1
SICKLE CELL DISEASE				1
SEVERE ANAEMIA				1
THRMBOCYTOPAENIA	ANAEMIA;NORMOCYTIC			1
ANAEMIA NORMOCYTIC CHRONIC DISEASE				1
ANAEMIA;MICROCYTIC				1
ANAEMIA;UNKNOWN OTHER				1
ANAEMIA;UNKNOWN				1
ANAEMIA;UNKNOWN				1
ANAEMIA;UNKNOWN SEVERE				1
ANAEMIA;MICROCYTIC				1
ANAEMIA MICROCYTIC UNKNOWN				1
SEVERE ANAEMIA				1
ANAEMIA UNKNOWN CHRONIC DISEASE				1
ANAEMIA;NORMOCYTIC				1
SEVERE ANAEMIA				1
SEVERE ANAEMIA				1
ANAEMIA;MACROCYTIC				1
ANAEMIA;UNKNOWN SYMPHOMATIC				1
ANAEMIA;MICROCYTIC				1
ANAEMIA;UNKNOWN SYMPTOMATIC				1
ANAEMIA;UNKNOWN				1
ANAEMIAA				1
SEVERE ANAEMIA				1
ANAEMIA UNKNOWN CHRONIC DISEASE				1
ANAEMIA;UNKNOWN SEVERE				1
ANAEMIA;MICROCYTIC				1
ANAEMIA;MICROCYTIC				1
ANAEMIA;MICROCYTIC				1
ANAEMIA				1

## Sheet: stroke
primdx1	primdx2	secdx1	secdx2	sum_dx
STROKE UNKNOWN TYPE HYPERTENSION				1
STROKE UNKNOWN TYPE HYPERTENSION				1
ALCOHOLISM		STROKE ISCHAEMIC HYPERTENSION		1
STROKE UNKNOWN TYPE HYPERTENSION				1
HYPERTENSION OTHER		STROKE OTHER		1
CVA				1
STROKE HAEMORRHAGIC HYPERTENSION				1
DIABETES MELLITUS HYPOGLYCAEMIA		STROKE OTHER		1
STROKE ISCHAEMIC HYPERTENSION				1
CVA		HYPERTENSION CVA		1
STROKE UNKNOWN TYPE HIV				1
STROKE ISCHAEMIC HYPERTENSION				1
STROKE ISCHAEMIC HYPERTENSION				1
STROKE OTHER				1
STROKE UNKNOWN TYPE SYPHILIS				1
STROKE UNKNOWN TYPE HYPERTENSION				1
STROKE ISCHAEMIC HYPERTENSION				1
STROKE UNKNOWN TYPE HIV				1
STROKE OTHER				1
STROKE ISCHAEMIC HYPERTENSION				1
STROKE UNKNOWN TYPE SYPHILIS				1
STROKE ISCHAEMIC SYPHILIS				1
STROKE HAEMORRHAGIC HYPERTENSION				1
STROKE OTHER				1
CVA				1
STROKE HAEMORRHAGIC HYPERTENSION				1
STROKE ISCHAEMIC HYPERTENSION				1
STROKE;UNKNOWN TYPE				1
STROKE;ISCHAEMIC OTHER		DEEP VEIN THROMBOSIS		1
STROKE ISCHAEMIC SYPHILIS				1
STROKE UNKNOWN TYPE HYPERTENSION				1
RT HEMIPLEGIA				1
STROKE LEFT SIDED WEAKNESS				1
STROKE HAEMORRHAGIC HYPERTENSION				1
STROKE ISCHAEMIC HYPERTENSION	STROKE ISCHAEMIC SYPHILIS			1
HYPERTENSION OTHER	STROKE OTHER			1
CVA				1
STROKE OTHER				1
STROKE ISCHAEMIC HIV				1
STROKE ISCHAEMIC HYPERTENSION				1
STROKE ISCHAEMIC UNKNOWN				1
STROKE UNKNOWN TYPE HYPERTENSION				1
STROKE ISCHAEMIC HYPERTENSION				1
STROKE OTHER				1
STROKE ISCHAEMIC HYPERTENSION		SEIZURES FOCAL		1
STROKE RT SIDE HEMIPLEGIA				1
STROKE ISCHAEMIC UNKNOWN				1
CVA				1
STROKE ISCHAEMIC HYPERTENSION				1
STROKE	HYPERTENSION OTHER			1
STROKE ISCHAEMIC HYPERTENSION				1
STROKE ISCHAEMIC HIV				1
STROKE ISCHAEMIC SYPHILIS				1
STROKE ISCHAEMIC HYPERTENSION				1
STROKE UNKNOWN TYPE HYPERTENSION				1
STROKE UNKNOWN TYPE HYPERTENSION		HYPERTENSION MALIGNANT		1
STROKE UNKNOWN TYPE HYPERTENSION				1
ACUTE CEREBROVASCULAR ATTACK				1
STROKE;UNKNOWN TYPE OTHER				1
STROKE UNKNOWN TYPE HYPERTENSION				1
STROKE ISCHAEMIC UNKNOWN				1
STROKE ISCHAEMIC UNKNOWN				1
STROKE ISCHAEMIC HYPERTENSION				1
STROKE ISCHAEMIC HYPERTENSION				1
CVA				1
STROKE ISCHAEMIC DIABETES		DECUBITUS ULCER		1
STROKE UNKNOWN TYPE HYPERTENSION				1
STROKE HAEMORRHAGIC HYPERTENSION				1
CVA				1
CVA				1
STROKE OTHER				1
CVA				1
CVA				1
STROKE HAEMORRHAGIC HYPERTENSION				1
STROKE;ISCHAEMIC OTHER				1
STROKE;UNKNOWN TYPE OTHER				1
CVA				1
STROKE OTHER				1
STROKE HYPERTENSION				1
STROKE ISCHAEMIC UNKNOWN				1
STROKE				1
HYPERTENSION CVA				1
STROKE;UNKNOWN TYPE OTHER				1
ACUTE CEREBROVASCULAR ATTACK				1
STROKE OTHER				1
CVA				1
STROKE HAEMORRHAGIC UNKNOWN				1
STROKE OTHER				1
STROKE				1
CVA				1
STROKE OTHER				1
C V A				1
STROKE OTHER		HYPERTENSION ESSENTIAL		1
C V A				1
HEMIPLEGIA				1
ACUTE CEREBROVASCULAR ATTACK				1
STROKE OTHER				1
ACUTE CEREBROVASCULAR ATTACK	HYPERTENSION			1
STROKE OTHER				1
STROKE				1
CVA				1
STROKE OTHER				1
STROKE OTHER		HYPERTENSION ESSENTIAL		1
ACUTE CEREBROVASCULAR ATTACK				1
STROKE OTHER				1
HEMIPLEGIA				1
ACUTE CEREBROVASCULAR ATTACK				1
STROKE				1
STROKE OTHER				1
C V A				1
ACUTE CEREBROVASCULAR ATTACK				1
PRESSUMED CVA				1
C V A	HYPERTENSION			1
ACUTE CEREBROVASCULAR ATTACK				1
STROKE OTHER				1
ACUTE CEREBROVASCULAR ATTACK				1
STROKE				1
STROKE OTHER		HYPERTENSION ESSENTIAL		1
STROKE OTHER				1
STROKE OTHER				1
ACUTE CEREBROVASCULAR ATTACK				1
STROKE OTHER				1
STROKE OTHER				1
STROKE OTHER				1
ACUTE CEREBROVASCULAR ATTACK				1
CVA				1
STROKE OTHER				1
ACUTE CEREBROVASCULAR ATTACK				1
ACUTE CEREBROVASCULAR ATTACK				1
C V A				1
STROKE OTHER				1
CVA				1
HYPERTENSION OTHER	STROKE OTHER			1
ACUTE CEREBROVASCULAR ATTACK				1
STROKE OTHER				1
STROKE OTHER		HYPERTENSION ESSENTIAL		1
STROKE OTHER				1
CVA				1
CVA				1
STROKE ISCHAEMIC HYPERTENSION				1
CVA	HYPERTENSION OTHER			1
CVA				1
ACUTE CEREBROVASCULAR ATTACK				1
STROKE OTHER				1
ACUTE CEREBROVASCULAR ATTACK				1
CVA				1
STROKE OTHER				1
ACUTE CEREBROVASCULAR ATTACK				1
STROKE ISCHAEMIC UNKNOWN				1
STROKE;ISCHAEMIC LEFT SIDED HEMEPLEGIA				1
STROKE OTHER		ART FAILURE		1
ACUTE CEREBROVASCULAR ATTACK				1
CVA				1
CVA				1
CVA				1
STROKE PARAPLEGIA				1
STROKE OTHER				1
CVA				1
ACUTE CEREBROVASCULAR ATTACK				1
CVA				1
CVA				1
STROKE UNKNOWN TYPE HYPERTENSION				1
CVA				1
CVA				1
STROKE ISCHAEMIC UNKNOWN				1
CVA				1
CVA				1
ACUTE CEREBROVASCULAR ATTACK				1
STROKE OTHER				1
STROKE OTHER		HYPERTENSION		1
ACUTE CEREBROVASCULAR ATTACK				1
ACUTE CEREBROVASCULAR ATTACK				1
ACUTE CEREBROVASCULAR ATTACK				1
ACUTE CEREBROVASCULAR ATTACK				1
STROKE OTHER				1
ACUTE CEREBROVASCULAR ATTACK				1
CVA				1
CVA				1
ACUTE CEREBROVASCULAR ATTACK				1
ACUTE CEREBROVASCULAR ATTACK				1
CVA				1
STROKE OTHER				1
DIABETES MELLITUS TYPE II		CVA		1
STROKE HAEMORRHAGIC HYPERTENSION				1
ACUTE CEREBROVASCULAR ATTACK				1
STROKE OTHER				1
C V A				1
STROKE ISCHAEMIC HIV				1
ACUTE CEREBROVASCULAR ATTACK				1
CVA				1
C V A	HYPERTENSION			1
STROKE				1
LEFT SIDE HEMIPLEGIA				1
STROKE OTHER				1
CVA				1
CVA	STROKE CEREBELLAR			1
STROKE OTHER				1
STROKE ISCHAEMIC SYPHILIS				1
STROKE OTHER				1
STROKE OTHER		HYPERTENSION CRISIS		1
STROKE OTHER				1
DIABETES MELLITUS HYPERGLYCAEMIA		STROKE ISCHAEMIC HYPERTENSION		1
STROKE				1
RIGHT HEMIPLEGIA				1
ACUTE CEREBROVASCULAR ATTACK				1
ACUTE CEREBROVASCULAR ATTACK				1
STROKE;UNKNOWN TYPE				1
CVA				1
ACUTE CEREBROVASCULAR ATTACK				1
STROKE ISCHAEMIC HYPERTENSION				1
STROKE UNKNOWN TYPE HYPERTENSION				1
STROKE OTHER				1
ACUTE CEREBROVASCULAR ATTACK				1
HYPERTENSION STROKE				1
SPACE OCCUPYING LESION UNKNOWN		STROKE;UNKNOWN TYPE UNKNOWN		1
STROKE OTHER				1
STROKE INTRACEREBRAL				1
ACUTE CEREBROVASCULAR ATTACK				1
HYPERTENSION	STROKE CVA			1
CVA				1
CVA				1
STROKE ISCHAEMIC HYPERTENSION				1
STROKE;HAEMORRHAGIC OTHER				1
ACUTE CEREBROVASCULAR ATTACK				1
CVA				1
C V A	HYPERTENSION			1
C V A	HYPERTENSION			1
INTRACEREBRAL HAEMORRHAGE				1
CEREBROVASCULAR DISEASE				1
STROKE UNKNOWN TYPE HYPERTENSION				1
STROKE UNKNOWN TYPE HYPERTENSION				1
TACS WITH RIGHT HEMIPLEGIA				1
CVA				1
STROKE OTHER				1
STROKE				1
STROKE ISCHAEMIC HYPERTENSION				1
ACUTE CEREBROVASCULAR ATTACK				1
CVA				1
STROKE UNKNOWN TYPE HYPERTENSION				1
STROKE				1
CVA				1
CVA				1
CVA				1
CVA				1
ACUTE CEREBROVASCULAR ATTACK				1
CVA				1
CVA				1
STROKE RIGHT HEMIPLEGIA				1
ACUTE CEREBROVASCULAR ATTACK				1
ACUTE CEREBROVASCULAR ATTACK				1
C V A				1
STROKE;HAEMORRHAGIC				1
STROKE ISCHAEMIC HYPERTENSION				1
STROKE UNKNOWN TYPE HYPERTENSION		PALLIATIVE DISCHARGE		1
STROKE OTHER				1
ACUTE CEREBROVASCULAR ATTACK				1
CVA				1
ACUTE CEREBROVASCULAR ATTACK				1
STROKE ISCHAEMIC HYPERTENSION				1
ACUTE CEREBROVASCULAR ATTACK				1
STROKE ISCHAEMIC HIV	STROKE ISCHAEMIC SYPHILIS			1
CVA				1
ACUTE CEREBROVASCULAR ATTACK				1
STROKE ISCHAEMIC UNKNOWN				1
STROKE ISCHAEMIC UNKNOWN				1
CVA				1
C V A				1
CVA				1
HAEMORRHAGIC	ISCHAMIC			1
ACUTE CEREBROVASCULAR ATTACK				1
C V A				1
C V A				1
CVA		STROKE;HAEMORRHAGIC		1
STROKE;ISCHAEMIC OTHER				1
CVA				1
STROKE ISCHAEMIC HYPERTENSION				1
STROKE OTHER				1
STROKE ISCHAEMIC HYPERTENSION				1
STROKE ISCHAEMIC HYPERTENSION				1
CVA				1
CVA ISCHAEMIC				1
STROKE;ISCHAEMIC OTHER				1
DIABETES MELLITUS HYPOGLYCAEMIA	STROKE OTHER			1
ACUTE CEREBROVASCULAR ATTACK				1
ACUTE HEMIPLEGIA	APHASIA			1
CEREBROVASCULAR DISEASE				1
CVA				1
STROKE ISCHAEMIC HYPERTENSION				1
DIABETES MELLITUS HYPOGLYCAEMIA		STROKE ISCHAEMIC DIABETES		1
C V A				1
STROKE OTHER				1
STROKE LT HEMIPLEGIA				1
CVA				1
HYPOGLYCAEMIA	STROKE;ISCHAEMIC OTHER			1
RECURRENT C V A				1
ACUTE CEREBROVASCULAR ATTACK				1
HYPERTENSION		CVA		1
CVA				1
CVA				1
C V A				1
ACUTE CEREBROVASCULAR ATTACK				1
CVA				1
CVA				1
STROKE OTHER				1
ACUTE CEREBROVASCULAR ATTACK				1
ACUTE CEREBROVASCULAR ATTACK				1
CVA				1
HYPERTENSION		ACUTE CEREBROVASCULAR ATTACK		1
CVA				1
CVA				1
ACUTE CEREBROVASCULAR ATTACK				1
STROKE;HAEMORRHAGIC OTHER				1
ACUTE CEREBROVASCULAR ATTACK				1
STROKE MCA				1
CVA				1
STROKE;ISCHAEMIC OTHER				1
ACUTE CEREBROVASCULAR ATTACK				1
CVA				1
HYPERTENSION OTHER	STROKE OTHER			1
CVA	HYPERTENSION OTHER			1
CVA				1
CVA	HYPERTENSION OTHER			1
C V A				1
C V A				1
STROKE ISCHAEMIC HYPERTENSION				1
CVA	HTN			1
STROKE;HAEMORRHAGIC OTHER				1
HYPERTENSION OTHER		STROKE OTHER		1
HAEMOLOGIC STROKE				1
ACUTE CEREBROVASCULAR ATTACK				1
STROKE CVA				1
CVA				1
CVA				1
STROKE UNKNOWN TYPE HYPERTENSION				1
CVA	STROKE OTHER	HYPERTENSION OTHER		1
STROKE HAEMORRHAGIC HYPERTENSION				1
C V A				1
STROKE ACUTE				1
STROKE;HAEMORRHAGIC OTHER				1
CVA				1
STROKE ISCHAEMIC HYPERTENSION				1
STROKE OTHER				1
STROKE OTHER				1
STROKE OTHER				1
STROKE OTHER				1
HYPERTENSION ESSENTIAL	STROKE OTHER			1
STROKE ISCHAEMIC UNKNOWN				1
ACUTE CEREBROVASCULAR ATTACK				1
ACUTE CEREBROVASCULAR ATTACK				1
STROKE OTHER		CVA		1
RECURRENT C V A				1
HYPERTENSION CVA				1
STROKE CVA				1
CVA				1
STROKE				1
ACUTE CEREBROVASCULAR ATTACK				1
ACUTE CEREBROVASCULAR ATTACK	HYPERTENSION			1
STROKE OTHER				1
ACUTE CEREBROVASCULAR ATTACK				1
ACUTE CEREBROVASCULAR ATTACK				1
ACUTE CEREBROVASCULAR ATTACK				1
ACUTE CEREBROVASCULAR ATTACK				1
CVA				1
ACUTE CEREBROVASCULAR ATTACK				1
STROKE OTHER				1
ACUTE CEREBROVASCULAR ATTACK				1
STROKE;HAEMORRHAGIC				1
STROKE ISCHAEMIC HYPERTENSION				1
CVA				1
ACUTE CEREBROVASCULAR ATTACK				1
STROKE CVA				1
STROKE;HAEMORRHAGIC SUBARAETNOID				1
ACUTE CEREBROVASCULAR ATTACK				1
ACUTE CEREBROVASCULAR ATTACK				1
STROKE OTHER		HYPERTENSION CVA		1
ACUTE CEREBROVASCULAR ATTACK				1
HYPERTENSION CVA				1
STROKE;ISCHAEMIC				1
CVA				1
CVA				1
CVA				1
STROKE OTHER		HYPERTENSION CVA		1
CVA				1
CVA				1
ACUTE CEREBROVASCULAR ATTACK				1
STROKE HAEMORRHAGIC HYPERTENSION				1
ACUTE CEREBROVASCULAR ATTACK				1
ACUTE CEREBROVASCULAR ATTACK				1
CVA				1
HYPERTENSION OTHER	STROKE OTHER			1
ACUTE CEREBROVASCULAR ATTACK				1
CVA				1
ACUTE CEREBROVASCULAR ATTACK				1
STROKE OTHER				1
ACUTE CEREBROVASCULAR ATTACK				1
CVA	MALIGNANT HTN			1
CVA				1
ACUTE CEREBROVASCULAR ATTACK				1
STROKE ISCHAEMIC HIV				1
CVA				1
STROKE ISCHAEMIC HYPERTENSION				1
STROKE ISCHAEMIC HYPERTENSION				1
CVA				1
STROKE ISCHAEMIC HYPERTENSION				1
STROKE OTHER				1
CVA				1
ACUTE CEREBROVASCULAR ATTACK				1
STROKE OTHER		RESPIRATORY FAILURE		1
HYPOGLYCAEMIA		STROKE;ISCHAEMIC		1
CVA				1
STROKE OTHER		CVA		1
CVA				1
STROKE HAEMORRHAGIC HYPERTENSION				1
CVA				1
HYPOGLYCAEMIA		HYPERTENSION CVA		1
STROKE OTHER				1
HYPOGLYCAEMIA		STROKE;HAEMORRHAGIC OTHER		1
HEMIPLEGIA				1
STROKE OTHER				1
STROKE HEMIPARAPLEGIA				1
STROKE;ISCHAEMIC				1
STROKE;ISCHAEMIC				1
STROKE ISCHAEMIC HYPERTENSION	STROKE ISCHAEMIC SYPHILIS			1
CVA				1
CVA				1
STROKE ISCHAEMIC HIV				1
STROKE OTHER				1
CVA				1
ACUTE CEREBROVASCULAR ATTACK				1
CVA				1
CVA				1
HEMIPLEGIA				1
STROKE;HAEMORRHAGIC				1
CVA				1
STROKE;HAEMORRHAGIC				1
STROKE OTHER				1
STROKE OTHER				1
ACUTE CEREBROVASCULAR ATTACK				1
STROKE ISCHAEMIC UNKNOWN				1
ACUTE CEREBROVASCULAR ATTACK				1
STROKE;HAEMORRHAGIC				1
CVA				1
STROKE;HAEMORRHAGIC OTHER				1
ACUTE CEREBROVASCULAR ATTACK				1
HYPERTENSION CVA				1
STROKE DECLUSIVE				1
CVA				1
STROKE ISCHAEMIC HYPERTENSION				1
STROKE ACUTE				1
ACUTE CEREBROVASCULAR ATTACK				1
ACUTE CVA		HYPERTENSION		1
ACUTE CEREBROVASCULAR ATTACK				1
CVA				1
CVA		HYPERTENSION MALIGNANT		1
ACUTE CEREBROVASCULAR ATTACK				1
CVA		HYPOGLYCAEMIA		1
CVA				1
STROKE OTHER				1
CVA				1

[truncated: 33 more sheets: stroke 2, hrt, hrt2, hyper, hypertension 2, diab, diab2, kaposi, kaposi 2, cancer, cancer2, uti, UTI 2, gastro, gastro 2, sepsis, kidney, kidney 2, lungdz, psych …]
